# Supplementary material for: Ebselen as template for stabilization of A4V mutant dimer for motor neuron disease therapy
Source: Commun Biol. 2020 Mar 5;3:97. doi: 10.1038/s42003-020-0826-3 (PMC7058017; doi:10.1038/s42003-020-0826-3)
Supplement: Supplementary file 3 — Supplementary Data [file 42003_2020_826_MOESM3_ESM.xlsx]

## Sheet: WT-ebselen cpd.
Temperature	DMSO	Ebselen	Cpd 1	Cpd 2	Cpd 6
25.2	406.049	302.108	207.275	101.374	5.36831
25.5	405.876	302.028	207.043	101.315	5.18614
25.8	405.706	301.951	206.817	101.257	5.00716
26.1	405.539	301.876	206.598	101.201	4.83148
26.4	405.377	301.803	206.385	101.147	4.65919
26.7	405.218	301.731	206.18	101.094	4.49042
27	405.063	301.662	205.981	101.043	4.32521
27.3	404.912	301.595	205.786	100.995	4.16362
27.6	404.764	301.53	205.596	100.948	4.0056
27.9	404.621	301.467	205.411	100.902	3.85101
28.2	404.481	301.406	205.232	100.859	3.69954
28.5	404.345	301.348	205.06	100.817	3.55062
28.8	404.212	301.291	204.894	100.777	3.4048
29.1	404.082	301.235	204.732	100.737	3.26732
29.4	403.957	301.181	204.573	100.7	3.13627
29.7	403.836	301.13	204.417	100.663	3.01118
30	403.72	301.08	204.264	100.629	2.8913
30.3	403.609	301.031	204.115	100.596	2.77603
30.6	403.502	300.985	203.969	100.565	2.66494
30.9	403.399	300.939	203.827	100.535	2.55751
31.2	403.298	300.895	203.687	100.507	2.45346
31.5	403.199	300.852	203.551	100.48	2.35244
31.8	403.102	300.81	203.417	100.455	2.25387
32.1	403.005	300.769	203.286	100.43	2.15711
32.4	402.909	300.728	203.157	100.407	2.06177
32.7	402.813	300.687	203.029	100.384	1.9675
33	402.717	300.647	202.905	100.362	1.87438
33.3	402.622	300.606	202.782	100.341	1.78313
33.6	402.527	300.567	202.663	100.32	1.69438
33.9	402.433	300.527	202.546	100.299	1.60824
34.2	402.34	300.488	202.433	100.278	1.52459
34.5	402.248	300.451	202.322	100.258	1.4433
34.8	402.158	300.413	202.215	100.238	1.36479
35.1	402.067	300.377	202.111	100.219	1.28968
35.4	401.978	300.342	202.01	100.201	1.21823
35.7	401.89	300.307	201.911	100.183	1.15065
36	401.803	300.274	201.816	100.166	1.08676
36.3	401.718	300.242	201.725	100.15	1.0259
36.6	401.633	300.211	201.636	100.134	0.967273
36.9	401.55	300.181	201.55	100.119	0.910297
37.2	401.469	300.154	201.465	100.104	0.854502
37.5	401.389	300.127	201.382	100.091	0.799862
37.8	401.31	300.103	201.3	100.078	0.746781
38.1	401.234	300.081	201.221	100.066	0.695722
38.4	401.159	300.061	201.144	100.054	0.646782
38.7	401.087	300.043	201.071	100.043	0.599859
39	401.017	300.029	201.001	100.034	0.554594
39.3	400.95	300.017	200.932	100.025	0.510667
39.6	400.885	300.008	200.864	100.017	0.468252
39.9	400.823	300.002	200.799	100.011	0.427802
40.2	400.763	300	200.734	100.007	0.389435
40.5	400.706	300.002	200.672	100.003	0.352867
40.8	400.65	300.008	200.612	100.001	0.317509
41.1	400.597	300.018	200.555	100	0.282722
41.4	400.545	300.033	200.5	100.001	0.248189
41.7	400.496	300.053	200.447	100.003	0.213906
42	400.448	300.079	200.394	100.008	0.180311
42.3	400.403	300.111	200.343	100.014	0.14827
42.6	400.36	300.149	200.295	100.023	0.118288
42.9	400.319	300.193	200.249	100.034	0.0907418
43.2	400.281	300.245	200.207	100.046	0.0659187
43.5	400.245	300.305	200.168	100.06	0.0441295
43.8	400.212	300.372	200.134	100.075	0.0258408
44.1	400.18	300.449	200.104	100.092	0.0118392
44.4	400.151	300.535	200.077	100.112	0.0030057
44.7	400.124	300.631	200.054	100.133	0
45	400.099	300.739	200.034	100.156	0.0032837
45.3	400.077	300.859	200.018	100.182	0.013097
45.6	400.057	300.991	200.007	100.21	0.0294542
45.9	400.04	301.134	200.001	100.241	0.0523599
46.2	400.026	301.289	200	100.275	0.0819743
46.5	400.015	301.455	200.003	100.311	0.118232
46.8	400.007	301.632	200.009	100.349	0.160717
47.1	400.002	301.821	200.018	100.388	0.208964
47.4	400	302.022	200.029	100.428	0.262615
47.7	400	302.237	200.043	100.467	0.321711
48	400.003	302.465	200.058	100.506	0.386726
48.3	400.008	302.706	200.075	100.545	0.45843
48.6	400.014	302.96	200.093	100.586	0.537949
48.9	400.022	303.228	200.112	100.63	0.62691
49.2	400.032	303.511	200.131	100.679	0.726966
49.5	400.043	303.809	200.149	100.734	0.839337
49.8	400.056	304.121	200.168	100.794	0.964626
50.1	400.068	304.448	200.188	100.86	1.10324
50.4	400.082	304.79	200.208	100.933	1.2557
50.7	400.095	305.144	200.23	101.013	1.42238
51	400.11	305.511	200.253	101.1	1.60313
51.3	400.125	305.889	200.278	101.191	1.79702
51.6	400.141	306.279	200.304	101.286	2.00333
51.9	400.159	306.68	200.331	101.382	2.2221
52.2	400.178	307.09	200.359	101.478	2.45379
52.5	400.2	307.509	200.388	101.573	2.6993
52.8	400.225	307.936	200.418	101.665	2.95989
53.1	400.252	308.37	200.449	101.757	3.23666
53.4	400.283	308.812	200.481	101.846	3.53054
53.7	400.316	309.262	200.515	101.935	3.84247
54	400.354	309.721	200.551	102.023	4.17368
54.3	400.394	310.192	200.59	102.111	4.52621
54.6	400.438	310.675	200.63	102.198	4.90224
54.9	400.486	311.172	200.671	102.286	5.30323
55.2	400.536	311.685	200.714	102.377	5.73071
55.5	400.59	312.217	200.758	102.47	6.18832
55.8	400.647	312.771	200.805	102.568	6.68104
56.1	400.706	313.35	200.856	102.671	7.21401
56.4	400.768	313.955	200.91	102.779	7.79284
56.7	400.833	314.588	200.967	102.893	8.42411
57	400.899	315.253	201.027	103.013	9.1148
57.3	400.967	315.953	201.09	103.139	9.87168
57.6	401.036	316.691	201.156	103.273	10.7014
57.9	401.108	317.473	201.226	103.415	11.6106
58.2	401.18	318.3	201.301	103.566	12.6068
58.5	401.256	319.177	201.38	103.726	13.6975
58.8	401.333	320.105	201.463	103.898	14.8891
59.1	401.413	321.085	201.551	104.083	16.1857
59.4	401.497	322.115	201.645	104.282	17.5899
59.7	401.584	323.192	201.744	104.496	19.1022
60	401.676	324.314	201.85	104.727	20.7214
60.3	401.773	325.477	201.964	104.977	22.4425
60.6	401.877	326.674	202.087	105.248	24.2555
60.9	401.988	327.897	202.219	105.543	26.1457
61.2	402.111	329.134	202.36	105.861	28.0923
61.5	402.245	330.369	202.51	106.204	30.0665
61.8	402.394	331.583	202.672	106.572	32.0336
62.1	402.56	332.759	202.846	106.966	33.9546
62.4	402.747	333.876	203.035	107.387	35.7883
62.7	402.957	334.918	203.24	107.839	37.495
63	403.194	335.873	203.464	108.322	39.0384
63.3	403.465	336.73	203.709	108.837	40.3877
63.6	403.774	337.49	203.979	109.383	41.5193
63.9	404.126	338.157	204.279	109.96	42.4184
64.2	404.53	338.746	204.611	110.568	43.0819
64.5	404.993	339.278	204.979	111.207	43.5192
64.8	405.524	339.779	205.386	111.877	43.7515
65.1	406.132	340.274	205.834	112.58	43.8107
65.4	406.826	340.787	206.327	113.318	43.7362
65.7	407.612	341.332	206.87	114.096	43.5709
66	408.498	341.92	207.466	114.915	43.3582
66.3	409.488	342.552	208.119	115.779	43.1387
66.6	410.589	343.221	208.835	116.691	42.9479
66.9	411.803	343.914	209.616	117.658	42.8162
67.2	413.132	344.615	210.467	118.689	42.7676
67.5	414.574	345.305	211.394	119.792	42.8233
67.8	416.127	345.968	212.4	120.975	43.0017
68.1	417.784	346.588	213.489	122.247	43.3162
68.3	419.538	347.156	214.666	123.621	43.7723
68.6	421.381	347.67	215.934	125.11	44.3673
68.9	423.305	348.136	217.295	126.727	45.0945
69.2	425.302	348.565	218.751	128.484	45.9466
69.5	427.366	348.973	220.302	130.389	46.9144
69.8	429.491	349.374	221.951	132.442	47.9885
70.1	431.671	349.785	223.705	134.643	49.1592
70.4	433.904	350.222	225.572	136.989	50.4169
70.7	436.187	350.701	227.556	139.469	51.7514
71	438.523	351.237	229.668	142.067	53.1538
71.3	440.912	351.842	231.922	144.764	54.6182
71.6	443.361	352.526	234.334	147.541	56.1441
71.9	445.875	353.295	236.92	150.383	57.7347
72.2	448.46	354.155	239.693	153.282	59.3963
72.5	451.119	355.109	242.669	156.23	61.1352
72.8	453.854	356.164	245.856	159.219	62.9541
73.1	456.67	357.328	249.258	162.24	64.8543
73.4	459.569	358.609	252.869	165.28	66.8354
73.7	462.552	360.014	256.678	168.331	68.8939
74	465.613	361.551	260.653	171.387	71.0242
74.3	468.742	363.23	264.743	174.441	73.2207
74.6	471.925	365.062	268.882	177.485	75.476
74.9	475.139	367.062	272.994	180.504	77.779
75.2	478.352	369.241	276.998	183.475	80.1117
75.5	481.521	371.598	280.814	186.369	82.45
75.8	484.591	374.121	284.37	189.137	84.7656
76.1	487.506	376.779	287.61	191.718	87.0259
76.4	490.207	379.528	290.489	194.045	89.1959
76.7	492.644	382.313	292.98	196.056	91.2417
77	494.774	385.07	295.064	197.697	93.1285
77.3	496.561	387.731	296.742	198.92	94.8221
77.6	497.982	390.231	298.034	199.693	96.2937
77.9	499.025	392.508	298.973	200	97.5244
78.2	499.692	394.514	299.595	199.85	98.504
78.5	500	396.212	299.931	199.277	99.2303
78.8	499.975	397.586	300	198.336	99.7123
79.1	499.648	398.633	299.818	197.098	99.9642
79.4	499.053	399.367	299.394	195.642	100
79.7	498.219	399.813	298.734	194.043	99.8367
80	497.172	400	297.849	192.369	99.4907
80.3	495.928	399.956	296.749	190.676	98.9734
80.6	494.503	399.706	295.448	189.009	98.2913
80.9	492.914	399.269	293.955	187.394	97.4508
81.2	491.175	398.659	292.281	185.837	96.4599
81.5	489.302	397.89	290.438	184.335	95.3264
81.8	487.31	396.972	288.435	182.883	94.0554
82.1	485.21	395.907	286.289	181.48	92.6515
82.4	483.013	394.698	284.023	180.119	91.1217
82.7	480.731	393.349	281.658	178.797	89.474
83	478.38	391.87	279.213	177.506	87.7172
83.3	475.979	390.273	276.695	176.244	85.8599
83.6	473.54	388.569	274.114	175.002	83.908
83.9	471.075	386.767	271.48	173.773	81.8637
84.2	468.592	384.875	268.805	172.549	79.7298
84.5	466.096	382.901	266.105	171.329	77.5126
84.8	463.594	380.853	263.395	170.115	75.2176
85.1	461.092	378.74	260.689	168.913	72.8505
85.4	458.601	376.573	257.998	167.721	70.4214
85.7	456.129	374.364	255.335	166.534	67.9425
86	453.685	372.123	252.709	165.348	65.4256
86.3	451.275	369.861	250.131	164.161	62.8858
86.6	448.904	367.586	247.605	162.974	60.3403
86.9	446.576	365.305	245.139	161.789	57.804
87.2	444.299	363.027	242.743	160.608	55.2906
87.5	442.078	360.759	240.424	159.433	52.8132
87.8	439.917	358.51	238.184	158.264	50.3827
88.1	437.822	356.291	236.027	157.1	48.0056
88.4	435.794	354.111	233.951	155.941	45.6845
88.7	433.836	351.974	231.957	154.787	43.421
89	431.948	349.885	230.049	153.642	41.2174
89.3	430.132	347.848	228.229	152.508	39.0763
89.6	428.388	345.865	226.501	151.39	37
89.9	426.72	343.94	224.876	150.285	34.9907
90.2	425.127	342.078	223.34	149.194	33.0502
90.5	423.61	340.279	221.888	148.111	31.1782
90.8	422.17	338.548	220.522	147.035	29.3759
91.1	420.806	336.886	219.242	145.966	27.6477
91.4	419.518	335.294	218.048	144.905	25.9987
91.7	418.305	333.777	216.941	143.848	24.4382
92	417.157	332.325	215.921	142.799	22.967
92.3	416.069	330.931	214.986	141.756	21.579
92.6	415.045	329.597	214.138	140.72	20.2723
92.9	414.084	328.323	213.376	139.692	19.0469
93.2	413.187	327.11	212.7	138.67	17.9027
93.5	412.355	325.957		137.654	16.8402
93.8	411.587	324.866		136.646	15.8596
94.1	410.883	323.835		135.645	14.9611
94.4	410.242	322.865		134.651	14.1448
94.7	409.665	321.954		133.663	13.4107
95	409.151	321.104		132.683	12.7587

## Sheet: A4V-ebselen cpd.
Temperature	DMSO	Ebselen	Cpd 1	Cpd 2	Cpd 6
25.2	403.734	303.597	201.98	100.067	1.38816
25.5	403.543	303.421	201.879	100.058	1.31141
25.8	403.359	303.25	201.98	100.049	1.23665
26.1	403.182	303.082	201.879	100.041	1.16389
26.4	403.011	302.92	201.782	100.034	1.38816
26.7	402.848	302.762	201.69	100.028	1.31141
27	402.69	302.608	201.601	100.022	1.23665
27.3	402.54	302.458	201.517	100.017	1.16389
27.6	402.395	302.313	201.437	100.013	1.09315
27.9	402.257	302.172	201.362	100.01	1.02442
28.2	402.126	302.036	201.291	100.007	0.957729
28.5	402.003	301.904	201.223	100.004	0.89308
28.8	401.888	301.776	201.157	100.003	0.830482
29.1	401.771	301.653	201.092	100.002	0.76993
29.4	401.656	301.534	201.029	100.001	0.711404
29.7	401.542	301.419	200.968	100	0.654841
30	401.43	301.309	200.908	100	0.600195
30.3	401.323	301.204	200.85	100	0.548019
30.6	401.223	301.104	200.794	100.001	0.49809
30.9	401.13	301.009	200.741	100.002	0.450351
31.2	401.044	300.92	200.691	100.004	0.404541
31.5	400.964	300.835	200.643	100.008	0.360485
31.8	400.89	300.754	200.597	100.012	0.318077
32.1	400.819	300.677	200.553	100.017	0.277358
32.4	400.752	300.603	200.511	100.023	0.238579
32.7	400.689	300.533	200.47	100.03	0.201973
33	400.629	300.468	200.43	100.038	0.167985
33.3	400.57	300.406	200.393	100.048	0.137073
33.6	400.512	300.349	200.357	100.059	0.109394
33.9	400.454	300.295	200.322	100.071	0.0848041
34.2	400.397	300.245	200.289	100.085	0.0631925
34.5	400.345	300.199	200.258	100.099	0.044629
34.8	400.296	300.157	200.229	100.115	0.0292312
35.1	400.252	300.12	200.2	100.133	0.0170247
35.4	400.209	300.088	200.174	100.152	0.0079695
35.7	400.168	300.061	200.149	100.173	0.0022152
36	400.128	300.039	200.125	100.196	0
36.3	400.091	300.022	200.103	100.221	0.0015941
36.6	400.058	300.01	200.083	100.248	0.0073628
36.9	400.031	300.003	200.064	100.276	0.0179148
37.2	400.012	300	200.047	100.307	0.033771
37.5	400.002	300.002	200.032	100.34	0.0551043
37.8	400	300.009	200.02	100.375	0.0818593
38.1	400.005	300.021	200.01	100.413	0.114129
38.4	400.016	300.038	200.003	100.453	0.152003
38.7	400.033	300.06	200	100.496	0.195643
39	400.056	300.087	200	100.541	0.245463
39.3	400.088	300.121	200.004	100.59	0.302129
39.6	400.126	300.161	200.011	100.641	0.366537
39.9	400.17	300.209	200.021	100.696	0.43985
40.2	400.217	300.263	200.036	100.755	0.522829
40.5	400.268	300.325	200.055	100.819	0.616055
40.8	400.322	300.397	200.079	100.886	0.720387
41.1	400.382	300.477	200.109	100.958	0.836972
41.4	400.446	300.569	200.144	101.035	0.967169
41.7	400.515	300.673	200.186	101.117	1.11236
42	400.588	300.791	200.236	101.205	1.27347
42.3	400.663	300.924	200.294	101.299	1.45133
42.6	400.739	301.074	200.362	101.4	1.64738
42.9	400.815	301.243	200.441	101.509	1.86305
43.2	400.891	301.433	200.532	101.626	2.09932
43.5	400.967	301.646	200.637	101.753	2.35797
43.8	401.044	301.885	200.758	101.89	2.64179
44.1	401.123	302.151	200.897	102.038	2.95429
44.4	401.204	302.446	201.058	102.198	3.29872
44.7	401.289	302.772	201.244	102.37	3.67781
45	401.381	303.13	201.457	102.555	4.09413
45.3	401.484	303.523	201.701	102.754	4.55032
45.6	401.598	303.953	201.978	102.968	5.04954
45.9	401.725	304.422	202.291	103.197	5.59519
46.2	401.867	304.932	202.643	103.443	6.19048
46.5	402.028	305.484	203.037	103.708	6.83976
46.8	402.21	306.079	203.475	103.993	7.54576
47.1	402.418	306.718	203.96	104.3	8.31034
47.4	402.652	307.401	204.494	104.629	9.13545
47.7	402.918	308.13	205.079	104.982	10.0234
48	403.215	308.906	205.719	105.361	10.9756
48.3	403.545	309.733	206.417	105.766	11.9914
48.6	403.908	310.611	207.176	106.199	13.0697
48.9	404.304	311.542	207.996	106.662	14.2109
49.2	404.731	312.529	208.879	107.157	15.4174
49.5	405.189	313.574	209.826	107.688	16.6919
49.8	405.678	314.68	210.839	108.257	18.0371
50.1	406.196	315.85	211.915	108.867	19.4583
50.4	406.744	317.085	213.053	109.526	20.9627
50.7	407.319	318.387	214.25	110.243	22.5584
51	407.921	319.76	215.507	111.024	24.2559
51.3	408.548	321.209	216.826	111.873	26.0659
51.6	409.198	322.734	218.209	112.792	27.9963
51.9	409.871	324.339	219.658	113.787	30.0531
52.2	410.566	326.022	221.175	114.86	32.2412
52.5	411.282	327.781	222.762	116.017	34.5616
52.8	412.021	329.616	224.416	117.265	37.0139
53.1	412.786	331.529	226.142	118.608	39.5982
53.4	413.582	333.522	227.943	120.052	42.3135
53.7	414.416	335.596	229.822	121.601	45.158
54	415.301	337.75	231.785	123.257	48.1281
54.3	416.247	339.979	233.834	125.026	51.2193
54.6	417.27	342.272	235.969	126.911	54.4232
54.9	418.384	344.613	238.181	128.913	57.7266
55.2	419.607	346.979	240.462	131.033	61.1128
55.5	420.959	349.344	242.801	133.268	64.5606
55.8	422.456	351.681	245.187	135.614	68.0448
56.1	424.112	353.966	247.607	138.059	71.5337
56.4	425.938	356.184	250.048	140.59	74.9896
56.7	427.945	358.327	252.489	143.189	78.3718
57	430.137	360.392	254.906	145.839	81.6351
57.3	432.522	362.382	257.271	148.523	84.7281
57.6	435.089	364.304	259.559	151.216	87.6022
57.9	437.818	366.16	261.755	153.89	90.2169
58.2	440.671	367.954	263.848	156.516	92.5398
58.5	443.616	369.689	265.831	159.065	94.5479
58.8	446.621	371.367	267.706	161.508	96.2298
59.1	449.661	372.99	269.475	163.819	97.5838
59.4	452.71	374.555	271.144	165.975	98.6166
59.7	455.743	376.055	272.718	167.962	99.3448
60	458.738	377.481	274.21	169.773	99.7952
60.3	461.668	378.822	275.639	171.414	100
60.6	464.515	380.073	277.03	172.903	99.9963
60.9	467.262	381.236	278.4	174.262	99.8246
61.2	469.899	382.318	279.761	175.519	99.5243
61.5	472.421	383.332	281.113	176.703	99.1288
61.8	474.822	384.291	282.453	177.844	98.665
62.1	477.102	385.205	283.775	178.972	98.1555
62.4	479.259	386.081	285.073	180.113	97.6176
62.7	481.289	386.924	286.34	181.288	97.0635
63	483.188	387.741	287.58	182.507	96.5046
63.3	484.958	388.538	288.796	183.769	95.9522
63.6	486.612	389.325	289.987	185.069	95.4115
63.9	488.164	390.116	291.15	186.394	94.878
64.2	489.626	390.917	292.275	187.729	94.3431
64.5	490.995	391.728	293.353	189.06	93.8007
64.8	492.264	392.542	294.376	190.373	93.2437
65.1	493.428	393.355	295.342	191.657	92.665
65.4	494.489	394.159	296.249	192.897	92.0612
65.7	495.45	394.949	297.088	194.077	91.4313
66	496.32	395.715	297.844	195.179	90.7738
66.3	497.107	396.447	298.5	196.187	90.0933
66.6	497.815	397.135	299.04	197.089	89.4004
66.9	498.439	397.766	299.458	197.877	88.7036
67.1	498.97	398.333	299.753	198.547	88.0096
67.4	499.399	398.83	299.932	199.095	87.3243
67.7	499.721	399.251	300	199.518	86.65
68	499.926	399.588	299.955	199.811	85.9851
68.3	500	399.832	299.792	199.972	85.3241
68.6	499.93	399.971	299.506	200	84.6634
68.9	499.71	400	299.092	199.901	84.0009
69.2	499.336	399.912	298.554	199.68	83.3319
69.5	498.809	399.707	297.9	199.345	82.6512
69.8	498.144	399.39	297.143	198.903	81.9552
70.1	497.36	398.974	296.295	198.363	81.2424
70.4	496.474	398.476	295.364	197.73	80.5123
70.7	495.506	397.908	294.353	197.011	79.7663
71	494.473	397.279	293.266	196.216	79.0122
71.3	493.383	396.605	292.113	195.355	78.2584
71.6	492.248	395.901	290.91	194.438	77.5099
71.9	491.076	395.181	289.672	193.475	76.7673
72.2	489.873	394.459	288.411	192.474	76.0254
72.5	488.646	393.742	287.136	191.442	75.2785
72.8	487.396	393.032	285.848	190.381	74.5254
73.1	486.119	392.325	284.544	189.291	73.7678
73.4	484.813	391.609	283.222	188.174	73.0064
73.7	483.475	390.875	281.888	187.03	72.2424
74	482.107	390.117	280.551	185.862	71.4781
74.3	480.714	389.336	279.22	184.675	70.718
74.6	479.305	388.537	277.898	183.472	69.969
74.9	477.873	387.714	276.582	182.256	69.2366
75.2	476.411	386.86	275.269	181.031	68.524
75.5	474.913	385.963	273.955	179.8	67.8337
75.8	473.382	385.02	272.639	178.565	67.1658
76.1	471.826	384.032	271.321	177.329	66.5215
76.4	470.258	383.008	270.003	176.095	65.9029
76.7	468.685	381.959	268.69	174.867	65.3092
77	467.106	380.888	267.382	173.643	64.7369
77.3	465.52	379.794	266.078	172.425	64.1832
77.6	463.922	378.67	264.773	171.21	63.6476
77.9	462.31	377.514	263.462	169.997	63.1293
78.2	460.682	376.325	262.145	168.783	62.6238
78.5	459.04	375.105	260.822	167.57	62.1273
78.8	457.39	373.856	259.497	166.359	61.638
79.1	455.736	372.581	258.172	165.153	61.1561
79.4	454.079	371.281	256.85	163.952	60.6821
79.7	452.415	369.951	255.532	162.756	60.2151
80	450.748	368.586	254.218	161.565	59.7544
80.3	449.081	367.181	252.909	160.381	59.2964
80.6	447.418	365.741	251.607	159.207	58.8356
80.9	445.766	364.277	250.314	158.042	58.3693
81.2	444.137	362.797	249.033	156.889	57.8982
81.5	442.538	361.306	247.766	155.746	57.4226
81.8	440.964	359.801	246.516	154.616	56.9409
82.1	439.412	358.283	245.283	153.499	56.4527
82.4	437.88	356.757	244.069	152.394	55.9625
82.7	436.365	355.227	242.872	151.303	55.4763
83	434.869	353.703	241.693	150.225	54.9949
83.3	433.392	352.193	240.533	149.164	54.515
83.6	431.941	350.7	239.392	148.119	54.0347
83.9	430.521	349.223	238.27	147.092	53.5551
84.2	429.136	347.762	237.168	146.083	53.0783
84.5	427.787	346.316	236.086	145.093	52.6049
84.8	426.473	344.888	235.024	144.122	52.1323
85.1	425.195	343.48	233.978	143.171	51.6553
85.4	423.96	342.093	232.948	142.239	51.1681
85.7	422.77	340.728	231.936	141.324	50.666
86	421.628	339.384	230.944	140.428	50.1458
86.3	420.534	338.059	229.976	139.548	49.6066
86.6	419.484	336.756	229.033	138.685	49.0502
86.9	418.478	335.481	228.113	137.837	48.4792
87.2	417.513	334.239	227.217	137.005	47.8954
87.5	416.587	333.034	226.343	136.188	47.2984
87.8	415.698	331.87	225.49	135.385	46.6872
88.1	414.848	330.747	224.66	134.596	46.0617
88.4	414.036	329.664	223.851	133.82	45.4234
88.7	413.261	328.619	223.065	133.056	44.7771
89	412.519	327.61	222.3	132.306	44.1277
89.3	411.806	326.636	221.556	131.57	43.476
89.6	411.12	325.697	220.833	130.846	42.818
89.9	410.46	324.791	220.131	130.135	42.1505
90.2	409.829	323.916	219.45	129.436	41.4723
90.5	409.226	323.07	218.792	128.748	40.7852
90.8	408.65	322.252	218.158	128.071	40.0929
91.1	408.1	321.46	217.551	127.406	39.3988
91.4	407.574	320.694	216.963	126.754	38.7029
91.7	407.071	319.956	216.393	126.116	37.9998
92	406.585	319.238	215.841	125.489	37.2825
92.3	406.118	318.537	215.31	124.873	36.5477
92.6	405.67	317.854	214.797	124.265	35.7956
92.9	405.243	317.191	214.304	123.667	35.0268
93.2	404.837	316.548	213.831	123.079	34.259
93.5	404.45	315.923	213.377	122.501	33.4901
93.8	404.084	315.319	212.942	121.933	32.7172
94.1	403.737	314.733	212.527	121.375	31.939
94.4	403.41	314.167	212.13	120.827	31.155
94.7	403.103	313.62		120.289	30.365
95	402.815	313.091		119.76	29.5693
					28.768
					27.9616
					27.1504
					26.3345

## Sheet: C6S-ebselen cpd
Temperature	DMSO	Ebselen	Compound 1	Compound 2	Compound 3	Compound 4	Compound 5	Compound 6	Compound 7	Compound 8	Compound 9	Compound 10
25.3	1138.29	1003.44	918.426	802.077	704.252	603.302	502.107	407.095	328.989	203.097	122.255	14.818
25.6	1137.26	1003.35	917.966	802.019	704.14	603.207	502.049	406.921	328.25	203.008	121.615	14.3723
25.9	1136.27	1003.27	917.516	801.964	704.031	603.115	501.992	406.752	327.53	202.921	120.993	13.9394
26.2	1135.29	1003.19	917.075	801.91	703.924	603.026	501.936	406.587	326.83	202.837	120.39	13.5191
26.5	1134.34	1003.12	916.643	801.857	703.82	602.939	501.881	406.425	326.151	202.755	119.805	13.1112
26.8	1133.41	1003.04	916.219	801.807	703.719	602.855	501.827	406.268	325.49	202.675	119.239	12.7157
27.1	1132.51	1002.97	915.805	801.758	703.62	602.774	501.775	406.115	324.849	202.597	118.691	12.3323
27.4	1131.63	1002.9	915.398	801.71	703.524	602.695	501.724	405.966	324.228	202.522	118.161	11.961
27.7	1130.77	1002.83	915.001	801.664	703.43	602.619	501.674	405.821	323.626	202.449	117.649	11.6019
28	1129.94	1002.77	914.612	801.62	703.339	602.546	501.625	405.68	323.043	202.378	117.155	11.255
28.3	1129.13	1002.71	914.233	801.578	703.251	602.476	501.577	405.543	322.481	202.31	116.678	10.9209
28.6	1128.35	1002.65	913.864	801.538	703.166	602.408	501.53	405.41	321.94	202.244	116.222	10.6007
28.9	1127.59	1002.6	913.505	801.5	703.083	602.343	501.485	405.282	321.424	202.181	115.785	10.2941
29.2	1126.84	1002.54	913.147	801.461	703.002	602.28	501.441	405.158	320.923	202.12	115.367	9.99457
29.5	1126.11	1002.48	912.793	801.423	702.923	602.218	501.399	405.036	320.437	202.061	114.963	9.70236
29.8	1125.4	1002.43	912.447	801.387	702.848	602.159	501.358	404.916	319.967	202.002	114.571	9.41782
30.1	1124.72	1002.38	912.108	801.351	702.775	602.102	501.319	404.799	319.513	201.946	114.186	9.14125
30.4	1124.07	1002.32	911.781	801.316	702.705	602.047	501.282	404.685	319.075	201.892	113.804	8.87215
30.7	1123.44	1002.27	911.465	801.283	702.637	601.994	501.244	404.572	318.644	201.839	113.422	8.61063
31	1122.83	1002.22	911.161	801.25	702.569	601.944	501.207	404.462	318.218	201.789	113.042	8.35773
31.3	1122.22	1002.16	910.866	801.218	702.503	601.895	501.17	404.355	317.794	201.741	112.668	8.11397
31.6	1121.62	1002.12	910.577	801.186	702.437	601.847	501.134	404.251	317.373	201.695	112.301	7.87867
31.9	1121.03	1002.07	910.294	801.155	702.372	601.799	501.097	404.15	316.954	201.65	111.944	7.65058
32.2	1120.43	1002.02	910.018	801.124	702.308	601.752	501.061	404.05	316.533	201.605	111.596	7.42929
32.5	1119.85	1001.97	909.749	801.093	702.244	601.704	501.024	403.951	316.108	201.561	111.255	7.21441
32.8	1119.27	1001.92	909.485	801.063	702.181	601.656	500.987	403.854	315.681	201.518	110.919	7.00448
33.1	1118.69	1001.87	909.221	801.033	702.118	601.609	500.95	403.758	315.254	201.475	110.584	6.79853
33.4	1118.11	1001.82	908.956	801.002	702.056	601.563	500.912	403.661	314.828	201.432	110.252	6.59605
33.7	1117.51	1001.77	908.689	800.971	701.993	601.516	500.875	403.564	314.404	201.389	109.924	6.39758
34	1116.92	1001.72	908.418	800.94	701.929	601.468	500.839	403.466	313.98	201.347	109.6	6.20298
34.3	1116.32	1001.66	908.147	800.908	701.864	601.421	500.803	403.367	313.558	201.304	109.281	6.0111
34.6	1115.72	1001.61	907.878	800.876	701.798	601.373	500.768	403.267	313.136	201.262	108.964	5.82068
34.9	1115.14	1001.55	907.611	800.842	701.729	601.325	500.734	403.165	312.711	201.22	108.647	5.63176
35.2	1114.56	1001.5	907.348	800.808	701.659	601.276	500.699	403.063	312.28	201.178	108.327	5.44512
35.5	1113.98	1001.44	907.087	800.773	701.587	601.229	500.664	402.959	311.845	201.137	108.005	5.26062
35.8	1113.4	1001.38	906.824	800.738	701.513	601.181	500.629	402.855	311.406	201.096	107.686	5.07794
36.1	1112.81	1001.33	906.56	800.703	701.439	601.132	500.595	402.749	310.96	201.054	107.373	4.89651
36.4	1112.22	1001.27	906.294	800.669	701.364	601.083	500.561	402.642	310.51	201.011	107.067	4.71509
36.6	1111.63	1001.21	906.028	800.635	701.29	601.033	500.528	402.533	310.059	200.967	106.767	4.5327
36.9	1111.05	1001.15	905.763	800.603	701.218	600.982	500.495	402.423	309.611	200.922	106.472	4.34842
37.2	1110.47	1001.1	905.497	800.57	701.147	600.93	500.463	402.311	309.168	200.875	106.178	4.16183
37.5	1109.9	1001.04	905.232	800.539	701.078	600.877	500.431	402.2	308.729	200.828	105.885	3.97288
37.8	1109.33	1000.98	904.966	800.507	701.01	600.823	500.399	402.088	308.296	200.781	105.591	3.78172
38.1	1108.76	1000.93	904.699	800.476	700.942	600.769	500.368	401.976	307.865	200.732	105.298	3.58775
38.4	1108.2	1000.87	904.433	800.444	700.873	600.713	500.338	401.863	307.437	200.683	105.003	3.38963
38.7	1107.64	1000.82	904.166	800.413	700.804	600.655	500.308	401.749	307.011	200.634	104.706	3.1871
39	1107.1	1000.76	903.902	800.381	700.734	600.596	500.279	401.634	306.59	200.584	104.405	2.98122
39.3	1106.56	1000.71	903.642	800.35	700.665	600.536	500.252	401.521	306.175	200.535	104.1	2.77387
39.6	1106.04	1000.65	903.387	800.32	700.598	600.475	500.225	401.408	305.771	200.487	103.792	2.56729
39.9	1105.53	1000.6	903.138	800.29	700.534	600.414	500.199	401.297	305.381	200.44	103.484	2.36368
40.2	1105.04	1000.55	902.894	800.261	700.474	600.354	500.174	401.188	305.003	200.396	103.183	2.16565
40.5	1104.56	1000.5	902.656	800.234	700.419	600.297	500.151	401.083	304.638	200.353	102.89	1.97538
40.8	1104.1	1000.45	902.424	800.208	700.369	600.242	500.129	400.982	304.287	200.313	102.606	1.79347
41.1	1103.67	1000.41	902.202	800.184	700.323	600.192	500.11	400.886	303.949	200.276	102.33	1.61939
41.4	1103.27	1000.36	901.993	800.163	700.281	600.147	500.091	400.793	303.624	200.241	102.062	1.45271
41.7	1102.89	1000.32	901.795	800.142	700.244	600.108	500.074	400.703	303.312	200.207	101.802	1.29352
42	1102.55	1000.28	901.608	800.123	700.209	600.075	500.059	400.617	303.015	200.176	101.555	1.14254
42.3	1102.21	1000.24	901.428	800.105	700.175	600.049	500.044	400.534	302.726	200.147	101.321	1.00121
42.6	1101.89	1000.2	901.253	800.087	700.143	600.029	500.03	400.453	302.438	200.12	101.105	0.870658
42.9	1101.59	1000.17	901.083	800.069	700.112	600.015	500.019	400.376	302.148	200.094	100.908	0.750557
43.2	1101.3	1000.13	900.917	800.052	700.082	600.006	500.009	400.302	301.859	200.071	100.729	0.640929
43.5	1101.02	1000.11	900.758	800.036	700.054	600.001	500.003	400.232	301.58	200.049	100.567	0.542177
43.8	1100.77	1000.08	900.609	800.023	700.031	600	500	400.169	301.321	200.031	100.422	0.45472
44.1	1100.54	1000.06	900.474	800.011	700.013	600.001	500.001	400.114	301.091	200.016	100.296	0.379589
44.4	1100.34	1000.04	900.357	800.004	700.002	600.003	500.005	400.068	300.896	200.005	100.192	0.319103
44.7	1100.17	1000.03	900.261	800	700	600.006	500.013	400.033	300.739	200	100.111	0.275068
45	1100.06	1000.01	900.188	800.001	700.006	600.009	500.025	400.011	300.621	200	100.052	0.24713
45.3	1100	1000.01	900.143	800.006	700.021	600.012	500.039	400	300.538	200.007	100.016	0.234482
45.6	1100	1000	900.127	800.017	700.045	600.014	500.056	400.001	300.493	200.019	100	0.23598
45.9	1100.07	1000	900.139	800.032	700.077	600.017	500.074	400.013	300.485	200.038	100.004	0.249192
46.2	1100.19	1000	900.179	800.05	700.115	600.02	500.094	400.033	300.509	200.062	100.025	0.27067
46.5	1100.36	1000.01	900.243	800.072	700.158	600.026	500.112	400.059	300.555	200.091	100.064	0.297045
46.8	1100.57	1000.01	900.323	800.095	700.203	600.035	500.128	400.09	300.605	200.124	100.117	0.326273
47.1	1100.8	1000.02	900.41	800.118	700.248	600.049	500.141	400.122	300.645	200.159	100.179	0.356629
47.4	1101.03	1000.03	900.496	800.141	700.291	600.067	500.151	400.155	300.666	200.196	100.247	0.385421
47.7	1101.25	1000.04	900.573	800.162	700.331	600.09	500.157	400.19	300.658	200.233	100.316	0.40938
48	1101.46	1000.04	900.638	800.183	700.365	600.117	500.161	400.225	300.622	200.27	100.383	0.425412
48.3	1101.66	1000.05	900.689	800.202	700.395	600.149	500.163	400.262	300.56	200.305	100.443	0.431261
48.6	1101.82	1000.05	900.725	800.219	700.419	600.183	500.165	400.304	300.476	200.337	100.49	0.42546
48.9	1101.95	1000.05	900.745	800.236	700.438	600.219	500.167	400.351	300.377	200.366	100.522	0.40822
49.2	1102.05	1000.06	900.75	800.251	700.453	600.254	500.17	400.407	300.273	200.393	100.541	0.381764
49.5	1102.11	1000.06	900.739	800.266	700.465	600.285	500.176	400.472	300.174	200.417	100.547	0.349426
49.8	1102.13	1000.06	900.715	800.279	700.475	600.313	500.185	400.549	300.092	200.439	100.544	0.313979
50.1	1102.12	1000.06	900.681	800.292	700.483	600.335	500.198	400.639	300.034	200.459	100.534	0.277034
50.4	1102.08	1000.06	900.64	800.303	700.49	600.351	500.214	400.742	300.002	200.478	100.519	0.239315
50.7	1102.02	1000.06	900.595	800.313	700.496	600.362	500.231	400.858	300	200.496	100.504	0.201935
51	1101.94	1000.07	900.549	800.322	700.5	600.369	500.25	400.987	300.026	200.513	100.491	0.165956
51.3	1101.86	1000.07	900.503	800.329	700.503	600.371	500.268	401.127	300.078	200.53	100.48	0.132555
51.6	1101.77	1000.07	900.459	800.335	700.503	600.37	500.285	401.279	300.148	200.548	100.472	0.102925
51.9	1101.69	1000.07	900.418	800.337	700.499	600.367	500.298	401.44	300.229	200.566	100.47	0.077983
52.2	1101.61	1000.07	900.378	800.338	700.492	600.362	500.308	401.609	300.317	200.583	100.475	0.057682
52.5	1101.54	1000.07	900.34	800.336	700.482	600.355	500.315	401.785	300.414	200.601	100.492	0.04128
52.8	1101.46	1000.07	900.304	800.331	700.47	600.347	500.319	401.968	300.523	200.618	100.521	0.027761
53.1	1101.4	1000.06	900.27	800.323	700.455	600.338	500.321	402.157	300.646	200.634	100.562	0.016418
53.4	1101.34	1000.06	900.24	800.314	700.438	600.328	500.321	402.351	300.785	200.649	100.614	0.007476
53.7	1101.29	1000.05	900.212	800.302	700.419	600.317	500.32	402.551	300.942	200.663	100.676	0.00176
54	1101.25	1000.04	900.188	800.288	700.4	600.305	500.317	402.758	301.118	200.676	100.748	0
54.3	1101.22	1000.04	900.166	800.271	700.379	600.292	500.312	402.973	301.311	200.688	100.832	0.00219
54.6	1101.2	1000.03	900.145	800.253	700.359	600.279	500.307	403.195	301.523	200.7	100.928	0.007396
54.9	1101.2	1000.02	900.125	800.232	700.34	600.266	500.301	403.427	301.75	200.712	101.037	0.014565
55.2	1101.22	1000.02	900.104	800.211	700.322	600.253	500.295	403.668	301.992	200.724	101.155	0.022428
55.5	1101.25	1000.01	900.082	800.189	700.306	600.241	500.289	403.921	302.242	200.735	101.28	0.029824
55.8	1101.3	1000.01	900.06	800.167	700.29	600.23	500.282	404.186	302.5	200.746	101.412	0.036236
56.1	1101.36	1000.01	900.039	800.145	700.277	600.22	500.276	404.466	302.761	200.757	101.549	0.042327
56.4	1101.43	1000.01	900.021	800.124	700.266	600.213	500.27	404.763	303.027	200.769	101.688	0.049013
56.7	1101.53	1000.01	900.008	800.104	700.258	600.208	500.265	405.079	303.296	200.783	101.828	0.057327
57	1101.64	1000.01	900.001	800.084	700.254	600.205	500.261	405.418	303.569	200.798	101.972	0.068799
57.3	1101.76	1000.02	900	800.066	700.254	600.206	500.259	405.781	303.849	200.816	102.122	0.084525
57.6	1101.89	1000.03	900.006	800.05	700.259	600.211	500.259	406.173	304.141	200.837	102.281	0.105036
57.9	1102.03	1000.04	900.021	800.035	700.269	600.221	500.262	406.598	304.452	200.862	102.45	0.132056
58.2	1102.17	1000.06	900.047	800.024	700.286	600.237	500.269	407.062	304.786	200.891	102.631	0.168615
58.5	1102.35	1000.09	900.089	800.015	700.31	600.259	500.28	407.57	305.143	200.925	102.827	0.217515
58.8	1102.56	1000.12	900.151	800.011	700.341	600.289	500.295	408.131	305.528	200.966	103.042	0.281787
59.1	1102.81	1000.16	900.234	800.01	700.381	600.329	500.316	408.752	305.947	201.014	103.28	0.365539
59.4	1103.12	1000.21	900.341	800.014	700.429	600.378	500.341	409.441	306.408	201.07	103.546	0.472443
59.7	1103.47	1000.27	900.474	800.023	700.486	600.438	500.373	410.206	306.911	201.136	103.847	0.605257
60	1103.89	1000.33	900.633	800.036	700.551	600.509	500.41	411.052	307.457	201.211	104.186	0.76588
60.3	1104.37	1000.41	900.819	800.055	700.626	600.592	500.454	411.989	308.045	201.297	104.562	0.955376
60.6	1104.91	1000.5	901.032	800.079	700.71	600.687	500.506	413.024	308.674	201.393	104.972	1.17408
60.9	1105.51	1000.59	901.27	800.109	700.805	600.795	500.564	414.165	309.342	201.501	105.414	1.4212
61.2	1106.17	1000.7	901.531	800.144	700.909	600.916	500.631	415.419	310.048	201.619	105.885	1.69546
61.5	1106.88	1000.82	901.814	800.186	701.024	601.051	500.705	416.79	310.794	201.748	106.387	1.99581
61.8	1107.65	1000.94	902.116	800.232	701.149	601.199	500.789	418.283	311.576	201.889	106.923	2.32066
62.1	1108.47	1001.08	902.435	800.286	701.285	601.362	500.881	419.901	312.392	202.041	107.496	2.66759
62.4	1109.32	1001.22	902.77	800.346	701.433	601.54	500.983	421.643	313.243	202.205	108.108	3.03421
62.7	1110.19	1001.38	903.122	800.413	701.593	601.734	501.095	423.508	314.132	202.382	108.759	3.41942
63	1111.1	1001.55	903.49	800.488	701.766	601.945	501.219	425.484	315.067	202.573	109.449	3.82334
63.3	1112.03	1001.73	903.876	800.571	701.953	602.173	501.355	427.557	316.051	202.779	110.179	4.24667
63.6	1112.99	1001.92	904.284	800.663	702.155	602.418	501.504	429.706	317.087	203.002	110.949	4.69139
63.9	1113.99	1002.14	904.716	800.764	702.372	602.68	501.666	431.903	318.176	203.245	111.763	5.16056
64.2	1115.03	1002.37	905.177	800.875	702.604	602.958	501.841	434.115	319.316	203.511	112.624	5.65742
64.5	1116.11	1002.62	905.668	800.995	702.852	603.251	502.028	436.304	320.503	203.805	113.538	6.18448
64.8	1117.24	1002.88	906.192	801.126	703.116	603.558	502.227	438.427	321.723	204.132	114.509	6.74351
65.1	1118.42	1003.17	906.753	801.268	703.395	603.875	502.436	440.441	322.97	204.497	115.537	7.33565
65.4	1119.65	1003.48	907.349	801.419	703.689	604.2	502.656	442.304	324.236	204.908	116.622	7.96171
65.7	1120.94	1003.8	907.982	801.581	703.996	604.529	502.885	443.978	325.512	205.37	117.758	8.6211
66	1122.27	1004.13	908.65	801.751	704.315	604.858	503.12	445.434	326.789	205.891	118.944	9.31175
66.3	1123.65	1004.48	909.35	801.929	704.643	605.183	503.359	446.651	328.062	206.475	120.175	10.031
66.6	1125.06	1004.83	910.075	802.113	704.978	605.5	503.6	447.622	329.323	207.128	121.445	10.7753
66.9	1126.49	1005.18	910.821	802.301	705.317	605.807	503.838	448.356	330.571	207.854	122.744	11.5399
67.2	1127.93	1005.53	911.584	802.49	705.657	606.103	504.073	448.874	331.806	208.656	124.062	12.3204
67.5	1129.38	1005.86	912.363	802.68	705.996	606.39	504.303	449.211	333.037	209.536	125.39	13.1137
67.8	1130.85	1006.19	913.159	802.868	706.332	606.672	504.528	449.414	334.28	210.496	126.725	13.919
68.1	1132.32	1006.5	913.976	803.053	706.664	606.954	504.749	449.534	335.549	211.536	128.064	14.7374
68.4	1133.82	1006.8	914.817	803.234	706.991	607.243	504.968	449.629	336.86	212.655	129.411	15.5719
68.7	1135.35	1007.09	915.689	803.412	707.314	607.549	505.186	449.756	338.223	213.85	130.774	16.428
69	1136.92	1007.38	916.599	803.587	707.636	607.883	505.411	449.971	339.651	215.119	132.163	17.3133
69.3	1138.55	1007.66	917.557	803.762	707.96	608.261	505.647	450.324	341.154	216.458	133.591	18.2367
69.6	1140.27	1007.95	918.573	803.941	708.293	608.698	505.905	450.858	342.743	217.866	135.076	19.2068
69.9	1142.07	1008.25	919.654	804.127	708.642	609.214	506.193	451.61	344.431	219.338	136.638	20.2312
70.2	1143.98	1008.58	920.811	804.328	709.014	609.828	506.526	452.607	346.234	220.873	138.292	21.3185
70.5	1145.99	1008.94	922.05	804.55	709.419	610.563	506.919	453.869	348.169	222.467	140.049	22.4783
70.8	1148.12	1009.35	923.378	804.803	709.867	611.446	507.388	455.412	350.246	224.12	141.917	23.7198
71.1	1150.37	1009.81	924.804	805.097	710.37	612.506	507.954	457.244	352.464	225.831	143.908	25.053
71.4	1152.76	1010.34	926.34	805.445	710.938	613.781	508.641	459.373	354.821	227.602	146.029	26.4917
71.7	1155.31	1010.95	928.001	805.866	711.591	615.321	509.482	461.802	357.327	229.443	148.292	28.0534
72	1158.03	1011.66	929.802	806.381	712.35	617.181	510.517	464.529	360	231.365	150.709	29.7574
72.3	1160.91	1012.49	931.762	807.017	713.238	619.421	511.79	467.542	362.856	233.384	153.302	31.6229
72.6	1163.95	1013.47	933.894	807.799	714.28	622.1	513.346	470.811	365.899	235.515	156.094	33.6698
72.9	1167.13	1014.63	936.217	808.758	715.505	625.27	515.234	474.294	369.125	237.776	159.106	35.9224
73.1	1170.44	1016.02	938.75	809.933	716.95	628.981	517.509	477.928	372.508	240.189	162.347	38.4081
73.4	1173.85	1017.67	941.519	811.371	718.664	633.271	520.232	481.633	376.013	242.777	165.822	41.1585
73.7	1177.33	1019.65	944.555	813.128	720.707	638.162	523.466	485.307	379.583	245.568	169.519	44.2086
74	1180.83	1022.01	947.895	815.264	723.146	643.647	527.266	488.832	383.147	248.59	173.406	47.593
74.3	1184.29	1024.83	951.571	817.842	726.054	649.682	531.676	492.077	386.619	251.869	177.422	51.3395
74.6	1187.61	1028.16	955.606	820.927	729.508	656.177	536.718	494.908	389.898	255.427	181.475	55.4603
74.9	1190.7	1032.1	960.004	824.574	733.576	662.987	542.381	497.199	392.872	259.273	185.444	59.9447
75.2	1193.46	1036.68	964.732	828.824	738.309	669.907	548.609	498.848	395.429	263.4	189.183	64.7508
75.5	1195.8	1041.96	969.721	833.697	743.724	676.687	555.3	499.79	397.473	267.776	192.538	69.7955
75.8	1197.66	1047.9	974.851	839.187	749.791	683.044	562.295	500	398.933	272.339	195.371	74.9488
76.1	1198.98	1054.45	979.96	845.247	756.411	688.694	569.378	499.5	399.776	276.984	197.573	80.0393
76.4	1199.76	1061.44	984.852	851.78	763.407	693.378	576.289	498.353	400	281.573	199.085	84.8731
76.7	1200	1068.65	989.319	858.636	770.528	696.893	582.743	496.657	399.642	285.941	199.887	89.2572
77	1199.73	1075.79	993.166	865.616	777.467	699.113	588.46	494.535	398.769	289.919	200	93.0201
77.3	1199	1082.53	996.23	872.482	783.897	700	593.193	492.12	397.465	293.349	199.485	96.029
77.6	1197.87	1088.53	998.407	878.983	789.506	699.608	596.755	489.547	395.818	296.114	198.434	98.2019
77.9	1196.44	1093.46	999.655	884.878	794.038	698.075	599.033	486.941	393.916	298.143	196.958	99.5147
78.2	1194.81	1097.1	1000	889.959	797.324	695.609	600	484.408	391.85	299.424	195.178	100
78.5	1193.04	1099.29	999.521	894.071	799.299	692.467	599.719	482.028	389.704	300	193.212	99.7383
78.8	1191.22	1100	998.343	897.122	800	688.919	598.321	479.848	387.545	299.959	191.168	98.8476
79.1	1189.4	1099.3	996.618	899.086	799.553	685.224	595.993	477.886	385.413	299.42	189.125	97.4703
79.4	1187.62	1097.37	994.516	900	798.157	681.605	592.951	476.138	383.327	298.523	187.13	95.7563
79.7	1185.87	1094.44	992.196	899.962	796.059	678.233	589.427	474.585	381.293	297.411	185.2	93.8446
80	1184.17	1090.8	989.793	899.113	793.526	675.211	585.64	473.2	379.314	296.216	183.333	91.8484
80.3	1182.5	1086.76	987.403	897.62	790.814	672.577	581.779	471.954	377.39	295.041	181.514	89.8454
80.6	1180.86	1082.58	985.083	895.656	788.135	670.317	577.984	470.821	375.516	293.95	179.732	87.8746
80.9	1179.25	1078.47	982.851	893.383	785.637	668.382	574.347	469.777	373.691	292.969	177.984	85.9452
81.2	1177.67	1074.59	980.698	890.937	783.398	666.711	570.919	468.805	371.918	292.087	176.27	84.0488
81.5	1176.11	1071	978.605	888.414	781.428	665.243	567.712	467.889	370.196	291.27	174.593	82.174
81.8	1174.56	1067.73	976.554	885.871	779.686	663.923	564.721	467.019	368.521	290.475	172.951	80.3143
82.1	1173.04	1064.72	974.54	883.338	778.109	662.708	561.928	466.184	366.883	289.664	171.343	78.4698
82.4	1171.53	1061.93	972.564	880.821	776.63	661.563	559.316	465.376	365.279	288.815	169.766	76.6449
82.7	1170.05	1059.29	970.629	878.319	775.197	660.463	556.867	464.588	363.71	287.919	168.216	74.8436
83	1168.6	1056.73	968.738	875.823	773.778	659.39	554.566	463.813	362.177	286.978	166.696	73.0677
83.3	1167.17	1054.25	966.889	873.327	772.352	658.332	552.395	463.048	360.682	285.999	165.209	71.3159
83.6	1165.78	1051.81	965.081	870.821	770.911	657.283	550.339	462.291	359.226	284.99	163.756	69.5872
83.9	1164.4	1049.41	963.307	868.302	769.452	656.24	548.384	461.54	357.809	283.96	162.336	67.8822
84.2	1163.03	1047.07	961.566	865.767	767.972	655.204	546.514	460.793	356.429	282.915	160.946	66.201
84.5	1161.69	1044.77	959.857	863.215	766.472	654.175	544.714	460.049	355.077	281.859	159.583	64.544
84.8	1160.35	1042.53	958.184	860.647	764.955	653.156	542.975	459.304	353.75	280.794	158.244	62.9124
85.1	1159.03	1040.36	956.546	858.067	763.427	652.149	541.292	458.559	352.448	279.725	156.928	61.3069
85.4	1157.72	1038.27	954.941	855.476	761.896	651.157	539.665	457.813	351.175	278.657	155.633	59.7279
85.7	1156.42	1036.27	953.368	852.88	760.369	650.185	538.098	457.069	349.929	277.591	154.362	58.1758
86	1155.13	1034.35	951.825	850.281	758.85	649.237	536.594	456.326	348.708	276.529	153.116	56.6502
86.3	1153.85	1032.54	950.313	847.686	757.338	648.314	535.157	455.585	347.509	275.47	151.893	55.1513
86.6	1152.6	1030.83	948.838	845.098	755.835	647.419	533.791	454.845	346.328	274.414	150.691	53.6808
86.9	1151.38	1029.23	947.403	842.527	754.34	646.549	532.501	454.11	345.161	273.359	149.505	52.241
87.2	1150.2	1027.73	946.015	839.982	752.851	645.702	531.29	453.38	344.009	272.303	148.337	50.8342
87.5	1149.07	1026.33	944.672	837.477	751.368	644.876	530.16	452.657	342.876	271.249	147.191	49.4633
87.8	1147.96	1025.03	943.369	835.022	749.891	644.066	529.116	451.943	341.772	270.197	146.07	48.1291
88.1	1146.87	1023.83	942.1	832.628	748.419	643.271	528.157	451.238	340.703	269.148	144.977	46.8307
88.4	1145.79	1022.72	940.862	830.306	746.951	642.485	527.282	450.545	339.664	268.102	143.912	45.5665
88.7	1144.73	1021.7	939.657	828.068	745.482	641.706	526.485	449.861	338.646	267.058	142.879	44.3354
89	1143.67	1020.77	938.483	825.927	744.012	640.932	525.76	449.187	337.643	266.016	141.875	43.1387
89.3	1142.63	1019.91	937.34	823.898	742.541	640.161	525.102	448.523	336.654	264.976	140.895	41.9779
89.6	1141.6	1019.12	936.224	821.993	741.071	639.394	524.504	447.868	335.681	263.939	139.937	40.8516
89.9	1140.57	1018.39	935.134	820.221	739.604	638.629	523.958	447.223	334.73	262.905	139	39.7569
90.2	1139.55	1017.71	934.066	818.589	738.14	637.866	523.458	446.587	333.804	261.875	138.085	38.6925
90.5	1138.53	1017.08	933.02	817.097	736.683	637.105	522.995	445.963	332.903	260.85	137.19	37.657
90.8	1137.53	1016.49	931.996	815.744	735.231	636.346	522.559	445.347	332.023	259.833	136.312	36.6478
91.1	1136.56	1015.94	930.998	814.527	733.783	635.588	522.141	444.74	331.159	258.824	135.449	35.6633
91.4	1135.62	1015.41	930.028	813.438	732.341	634.83	521.735	444.137	330.308	257.824	134.601	34.7031
91.7	1134.72	1014.9	929.092	812.48	730.906	634.073	521.325	443.542	329.469	256.838	133.764	33.7636
92	1133.83	1014.41	928.178	811.596	729.49	633.314	520.904	442.952	328.64	255.871	132.942	32.8416
92.3	1132.96	1013.92	927.282	810.778	728.088	632.55	520.474	442.365	327.826	254.92	132.139	31.9386
92.6	1132.11	1013.45	926.406	810.037	726.697	631.783	520.039	441.782	327.028	253.983	131.357	31.0556
92.9	1131.27	1013	925.55	809.376	725.318	631.012	519.599	441.202	326.245	253.06	130.594	30.1931
93.2	1130.45	1012.56	924.714	808.797	723.949	630.237	519.156	440.627	325.479	252.15	129.851	29.3511
93.5	1129.65	1012.14	923.899	808.3	722.591	629.459	518.71	440.056	324.726	251.254	129.127	28.5297
93.8	1128.87	1011.74	923.106	807.885	721.243	628.677	518.259	439.489	323.989	250.372	128.423	27.7288
94.1	1128.1	1011.35	922.333	807.551	719.908	627.892	517.804	438.926	323.266	249.504	127.738	26.9483
94.4	1127.36	1010.98	921.58	807.296	718.583	627.103	517.344	438.367	322.557	248.65	127.072	26.188
94.7	1126.62	1010.62	920.848	807.119	717.27	626.311	516.879	437.812	321.863	247.811	126.426	25.448
95	1125.91	1010.28	920.135	807.017	715.969	625.514	516.407	437.26	321.183	246.986	125.8	24.728

## Sheet: A4VC6S-ebselen cpd.
Temperature	DMSO	Ebselen	Cpd 1	Cpd 2	Cpd 3	Cpd 4	Cpd 5	Cpd 6	Cpd 7	Cpd 8	Cpd 9	Cpd 10
25.2	1138.5	1001.17	914.362	817.757	716.039	609.501	507.575	401.713	305.9	217.685	104.588	44.5642
25.5	1137.46	1001.13	913.947	817.289	715.653	609.259	507.377	401.657	305.703	217.226	104.389	43.533
25.8	1136.43	1001.09	913.541	816.832	715.274	609.019	507.183	401.602	305.51	216.774	104.199	42.5151
26.1	1135.42	1001.06	913.142	816.383	714.902	608.783	506.992	401.548	305.321	216.327	104.018	41.5105
26.4	1134.43	1001.02	912.75	815.943	714.537	608.549	506.804	401.496	305.136	215.886	103.844	40.5188
26.7	1133.45	1000.99	912.366	815.512	714.179	608.318	506.62	401.444	304.955	215.45	103.679	39.5399
27	1132.48	1000.96	911.989	815.089	713.827	608.089	506.438	401.393	304.778	215.02	103.522	38.5735
27.3	1131.54	1000.92	911.62	814.674	713.482	607.863	506.26	401.344	304.605	214.596	103.372	37.6196
27.6	1130.6	1000.9	911.258	814.268	713.143	607.639	506.084	401.296	304.436	214.177	103.231	36.6779
27.9	1129.68	1000.87	910.904	813.871	712.811	607.419	505.912	401.248	304.271	213.764	103.098	35.7486
28.2	1128.78	1000.84	910.557	813.484	712.487	607.202	505.743	401.202	304.11	213.357	102.974	34.8325
28.5	1127.89	1000.82	910.219	813.108	712.171	606.988	505.577	401.157	303.953	212.955	102.858	33.9309
28.8	1127.02	1000.8	909.888	812.739	711.86	606.775	505.416	401.113	303.798	212.56	102.75	33.0449
29.1	1126.16	1000.78	909.565	812.361	711.548	606.559	505.256	401.07	303.648	212.169	102.648	32.167
29.4	1125.32	1000.76	909.249	811.985	711.24	606.344	505.097	401.027	303.501	211.784	102.551	31.3
29.7	1124.5	1000.74	908.94	811.61	710.935	606.132	504.941	400.985	303.359	211.403	102.458	30.441
30	1123.68	1000.73	908.637	811.239	710.633	605.922	504.785	400.943	303.222	211.026	102.371	29.5867
30.3	1122.89	1000.72	908.341	810.873	710.335	605.716	504.631	400.902	303.09	210.651	102.29	28.7361
30.6	1122.12	1000.7	908.051	810.512	710.039	605.515	504.478	400.862	302.961	210.28	102.214	27.89
30.9	1121.36	1000.69	907.766	810.159	709.745	605.32	504.326	400.822	302.835	209.911	102.142	27.0485
31.2	1120.61	1000.68	907.484	809.813	709.454	605.13	504.177	400.783	302.713	209.547	102.071	26.2124
31.5	1119.88	1000.66	907.206	809.473	709.164	604.943	504.028	400.744	302.594	209.189	102.002	25.3834
31.8	1119.16	1000.65	906.93	809.138	708.873	604.758	503.879	400.706	302.478	208.834	101.931	24.5615
32.1	1118.45	1000.63	906.657	808.807	708.579	604.574	503.73	400.668	302.364	208.484	101.86	23.7444
32.4	1117.74	1000.62	906.387	808.479	708.282	604.392	503.582	400.631	302.252	208.136	101.79	22.929
32.7	1117.04	1000.6	906.119	808.154	707.983	604.212	503.433	400.594	302.141	207.79	101.721	22.1141
33	1116.34	1000.58	905.854	807.83	707.681	604.036	503.285	400.557	302.031	207.447	101.653	21.302
33.3	1115.65	1000.56	905.593	807.508	707.378	603.862	503.137	400.521	301.923	207.108	101.586	20.4953
33.6	1114.97	1000.54	905.336	807.188	707.073	603.691	502.989	400.486	301.817	206.774	101.519	19.6964
33.9	1114.31	1000.52	905.084	806.871	706.767	603.524	502.843	400.451	301.712	206.446	101.451	18.9069
34.2	1113.65	1000.5	904.836	806.557	706.463	603.358	502.697	400.417	301.61	206.123	101.382	18.1272
34.5	1113.01	1000.48	904.593	806.247	706.16	603.196	502.554	400.384	301.509	205.806	101.313	17.3553
34.8	1112.38	1000.46	904.354	805.938	705.859	603.035	502.413	400.351	301.411	205.493	101.243	16.5891
35.1	1111.77	1000.44	904.12	805.634	705.56	602.878	502.274	400.32	301.314	205.185	101.174	15.8286
35.4	1111.16	1000.42	903.891	805.336	705.263	602.724	502.139	400.289	301.22	204.881	101.103	15.0744
35.7	1110.57	1000.4	903.667	805.044	704.968	602.573	502.006	400.259	301.127	204.582	101.032	14.3279
36	1109.99	1000.38	903.449	804.757	704.677	602.426	501.876	400.23	301.038	204.289	100.958	13.5901
36.3	1109.43	1000.36	903.235	804.476	704.389	602.282	501.751	400.202	300.951	204.001	100.884	12.8621
36.6	1108.88	1000.33	903.026	804.201	704.106	602.14	501.628	400.176	300.867	203.72	100.81	12.1459
36.9	1108.34	1000.31	902.822	803.931	703.829	602.001	501.51	400.151	300.787	203.446	100.737	11.444
37.2	1107.82	1000.29	902.623	803.666	703.559	601.866	501.396	400.127	300.71	203.18	100.667	10.7584
37.5	1107.3	1000.27	902.428	803.409	703.297	601.736	501.286	400.104	300.636	202.924	100.601	10.0915
37.8	1106.8	1000.24	902.237	803.16	703.045	601.611	501.181	400.084	300.566	202.677	100.538	9.44401
38.1	1106.31	1000.22	902.053	802.918	702.8	601.49	501.079	400.065	300.501	202.441	100.48	8.81711
38.4	1105.84	1000.2	901.874	802.685	702.561	601.372	500.981	400.048	300.439	202.216	100.425	8.21073
38.7	1105.39	1000.17	901.701	802.459	702.33	601.258	500.886	400.034	300.38	202.001	100.374	7.62537
39	1104.96	1000.15	901.535	802.243	702.107	601.148	500.795	400.022	300.324	201.798	100.326	7.06212
39.3	1104.55	1000.13	901.375	802.035	701.893	601.043	500.71	400.012	300.272	201.606	100.281	6.52177
39.6	1104.15	1000.11	901.222	801.836	701.689	600.942	500.629	400.005	300.223	201.424	100.24	6.00475
39.9	1103.77	1000.09	901.076	801.646	701.496	600.846	500.553	400.001	300.178	201.253	100.201	5.51039
40.2	1103.4	1000.07	900.938	801.466	701.312	600.756	500.481	400	300.136	201.093	100.164	5.03811
40.5	1103.06	1000.05	900.809	801.295	701.139	600.671	500.413	400.003	300.099	200.941	100.13	4.58737
40.8	1102.74	1000.04	900.688	801.132	700.977	600.591	500.35	400.009	300.066	200.8	100.098	4.15777
41.1	1102.43	1000.02	900.575	800.978	700.827	600.516	500.293	400.019	300.038	200.669	100.069	3.74953
41.4	1102.14	1000.01	900.471	800.831	700.69	600.445	500.241	400.034	300.018	200.549	100.043	3.36375
41.7	1101.86	1000.01	900.377	800.693	700.565	600.379	500.194	400.055	300.004	200.441	100.022	3.00201
42	1101.59	1000	900.293	800.564	700.452	600.318	500.153	400.081	300	200.344	100.007	2.66424
42.3	1101.34	1000	900.219	800.447	700.351	600.263	500.116	400.115	300.005	200.26	100	2.35045
42.6	1101.11	1000	900.155	800.341	700.263	600.212	500.085	400.156	300.021	200.188	100.001	2.05969
42.9	1100.89	1000.01	900.102	800.247	700.186	600.165	500.058	400.205	300.047	200.127	100.013	1.79043
43.2	1100.69	1000.01	900.059	800.168	700.123	600.122	500.037	400.264	300.085	200.078	100.035	1.54168
43.5	1100.51	1000.03	900.028	800.103	700.072	600.085	500.02	400.332	300.136	200.041	100.067	1.31349
43.8	1100.35	1000.04	900.007	800.054	700.034	600.055	500.008	400.41	300.202	200.015	100.112	1.10708
44.1	1100.22	1000.06	900	800.021	700.01	600.031	500.002	400.501	300.285	200.001	100.169	0.923924
44.4	1100.11	1000.09	900.006	800.003	700	600.014	500	400.606	300.387	200	100.237	0.763162
44.7	1100.04	1000.12	900.027	800	700.002	600.003	500.002	400.726	300.512	200.01	100.318	0.62291
45	1100	1000.15	900.063	800.013	700.017	600	500.008	400.865	300.663	200.03	100.41	0.500964
45.3	1100	1000.2	900.114	800.043	700.047	600.004	500.019	401.025	300.846	200.059	100.516	0.395283
45.6	1100.03	1000.24	900.183	800.091	700.09	600.014	500.033	401.209	301.066	200.097	100.634	0.303997
45.9	1100.1	1000.3	900.268	800.157	700.148	600.03	500.052	401.42	301.328	200.143	100.766	0.225349
46.2	1100.21	1000.36	900.373	800.242	700.219	600.052	500.074	401.662	301.64	200.196	100.914	0.158163
46.5	1100.36	1000.42	900.497	800.347	700.3	600.079	500.098	401.938	302.006	200.256	101.077	0.102141
46.8	1100.55	1000.5	900.642	800.474	700.392	600.111	500.124	402.252	302.435	200.323	101.257	0.057668
47.1	1100.8	1000.57	900.808	800.626	700.495	600.148	500.15	402.608	302.934	200.397	101.454	0.025176
47.4	1101.08	1000.65	900.995	800.802	700.609	600.189	500.177	403.01	303.511	200.478	101.669	0.005421
47.7	1101.41	1000.74	901.204	801.003	700.733	600.232	500.204	403.463	304.176	200.566	101.905	0
48	1101.8	1000.83	901.435	801.23	700.866	600.277	500.23	403.97	304.936	200.664	102.165	0.010682
48.3	1102.22	1000.92	901.689	801.482	701.006	600.322	500.254	404.535	305.801	200.771	102.451	0.03925
48.6	1102.7	1001.01	901.964	801.759	701.148	600.365	500.276	405.163	306.779	200.889	102.764	0.087436
48.9	1103.23	1001.11	902.259	802.06	701.29	600.405	500.294	405.858	307.879	201.019	103.105	0.156393
49.2	1103.81	1001.2	902.573	802.383	701.426	600.44	500.307	406.625	309.109	201.161	103.477	0.246045
49.5	1104.43	1001.28	902.903	802.727	701.552	600.468	500.316	407.468	310.477	201.315	103.882	0.354734
49.8	1105.1	1001.37	903.249	803.09	701.666	600.488	500.318	408.391	311.987	201.481	104.327	0.48069
50.1	1105.82	1001.45	903.608	803.471	701.765	600.498	500.315	409.397	313.646	201.66	104.818	0.623207
50.4	1106.57	1001.52	903.979	803.868	701.846	600.5	500.307	410.49	315.462	201.852	105.361	0.78283
50.7	1107.37	1001.59	904.361	804.279	701.908	600.493	500.294	411.677	317.44	202.059	105.963	0.961293
51	1108.21	1001.66	904.754	804.704	701.949	600.48	500.275	412.96	319.582	202.283	106.631	1.16036
51.3	1109.11	1001.72	905.156	805.145	701.968	600.464	500.251	414.345	321.891	202.524	107.37	1.38191
51.6	1110.05	1001.79	905.57	805.604	701.967	600.451	500.223	415.837	324.368	202.787	108.19	1.62928
51.9	1111.06	1001.86	905.996	806.087	701.951	600.445	500.192	417.443	327.019	203.076	109.097	1.90796
52.2	1112.15	1001.93	906.439	806.6	701.924	600.453	500.162	419.172	329.845	203.394	110.1	2.22466
52.5	1113.31	1002.02	906.901	807.146	701.891	600.483	500.134	421.03	332.848	203.747	111.206	2.58633
52.8	1114.57	1002.12	907.384	807.731	701.86	600.543	500.114	423.021	336.023	204.14	112.419	2.99967
53.1	1115.93	1002.24	907.892	808.358	701.836	600.642	500.102	425.148	339.361	204.578	113.746	3.47139
53.4	1117.4	1002.37	908.427	809.032	701.825	600.788	500.104	427.416	342.851	205.065	115.188	4.00827
53.7	1118.98	1002.54	908.992	809.757	701.831	600.99	500.121	429.827	346.476	205.609	116.75	4.61638
54	1120.68	1002.73	909.59	810.533	701.859	601.258	500.158	432.381	350.216	206.214	118.433	5.30042
54.3	1122.5	1002.96	910.224	811.362	701.914	601.598	500.216	435.075	354.048	206.886	120.24	6.06455
54.6	1124.45	1003.23	910.898	812.244	702.001	602.021	500.301	437.904	357.947	207.631	122.173	6.91286
54.9	1126.52	1003.55	911.617	813.181	702.125	602.535	500.413	440.864	361.885	208.459	124.229	7.84957
55.2	1128.71	1003.91	912.383	814.177	702.292	603.152	500.558	443.95	365.835	209.381	126.403	8.87869
55.5	1131.01	1004.33	913.205	815.235	702.503	603.882	500.737	447.155	369.764	210.409	128.689	10.0036
55.8	1133.43	1004.81	914.087	816.361	702.761	604.735	500.952	450.47	373.634	211.554	131.08	11.2275
56.1	1135.96	1005.36	915.036	817.561	703.071	605.722	501.204	453.884	377.403	212.826	133.569	12.5531
56.4	1138.6	1005.97	916.058	818.841	703.437	606.851	501.496	457.381	381.026	214.233	136.148	13.9828
56.7	1141.34	1006.65	917.16	820.207	703.864	608.128	501.828	460.941	384.457	215.777	138.812	15.5198
57	1144.16	1007.41	918.348	821.663	704.358	609.559	502.203	464.542	387.65	217.459	141.555	17.1685
57.3	1147.06	1008.25	919.627	823.211	704.922	611.144	502.62	468.157	390.56	219.277	144.369	18.9329
57.6	1150	1009.17	920.997	824.849	705.56	612.874	503.078	471.748	393.14	221.223	147.24	20.8136
57.9	1152.96	1010.16	922.456	826.574	706.273	614.737	503.576	475.272	395.349	223.284	150.15	22.806
58.2	1155.89	1011.23	923.999	828.376	707.061	616.713	504.108	478.684	397.151	225.444	153.076	24.9026
58.5	1158.76	1012.36	925.618	830.246	707.922	618.778	504.671	481.94	398.524	227.685	155.994	27.094
58.8	1161.53	1013.56	927.305	832.171	708.851	620.903	505.256	484.995	399.454	229.986	158.878	29.3691
59.1	1164.18	1014.82	929.048	834.137	709.84	623.057	505.857	487.809	399.941	232.328	161.699	31.7146
59.4	1166.7	1016.12	930.835	836.129	710.88	625.203	506.462	490.349	400	234.692	164.43	34.1161
59.7	1169.06	1017.45	932.654	838.131	711.956	627.302	507.063	492.587	399.661	237.059	167.041	36.5573
60	1171.27	1018.8	934.492	840.13	713.052	629.312	507.649	494.508	398.968	239.411	169.505	39.0187
60.3	1173.33	1020.16	936.337	842.113	714.152	631.195	508.215	496.107	397.976	241.729	171.804	41.4785
60.6	1175.24	1021.51	938.179	844.068	715.238	632.921	508.757	497.391	396.746	243.996	173.925	43.9153
60.9	1177.02	1022.83	940.009	845.982	716.297	634.47	509.275	498.377	395.337	246.199	175.868	46.3094
61.2	1178.68	1024.1	941.818	847.848	717.317	635.834	509.774	499.093	393.803	248.323	177.643	48.6422
61.5	1180.26	1025.32	943.602	849.658	718.289	637.02	510.261	499.575	392.194	250.358	179.267	50.8954
61.8	1181.75	1026.46	945.357	851.407	719.207	638.048	510.749	499.863	390.556	252.299	180.764	53.0525
62.1	1183.18	1027.54	947.084	853.095	720.074	638.948	511.255	499.993	388.924	254.147	182.156	55.1007
62.4	1184.56	1028.53	948.786	854.724	720.899	639.764	511.799	500	387.323	255.908	183.463	57.0334
62.7	1185.88	1029.46	950.468	856.302	721.696	640.546	512.407	499.914	385.772	257.598	184.705	58.8512
63	1187.15	1030.33	952.136	857.841	722.488	641.352	513.11	499.761	384.279	259.238	185.903	60.562
63.3	1188.36	1031.18	953.805	859.355	723.303	642.247	513.94	499.562	382.84	260.853	187.07	62.1806
63.6	1189.54	1032.03	955.49	860.857	724.173	643.296	514.931	499.332	381.448	262.474	188.218	63.7293
63.9	1190.67	1032.92	957.21	862.366	725.132	644.557	516.12	499.082	380.089	264.131	189.356	65.2367
64.2	1191.79	1033.9	958.979	863.895	726.212	646.079	517.539	498.812	378.754	265.851	190.485	66.7313
64.5	1192.87	1034.99	960.812	865.46	727.446	647.897	519.224	498.517	377.432	267.652	191.603	68.237
64.8	1193.92	1036.27	962.717	867.072	728.864	650.033	521.205	498.186	376.119	269.544	192.704	69.7745
65.1	1194.92	1037.75	964.703	868.74	730.497	652.497	523.514	497.805	374.808	271.532	193.78	71.3631
65.4	1195.88	1039.49	966.774	870.472	732.38	655.292	526.181	497.365	373.499	273.619	194.819	73.0208
65.7	1196.77	1041.53	968.934	872.276	734.546	658.403	529.228	496.856	372.186	275.802	195.81	74.764
66	1197.58	1043.88	971.182	874.153	737.025	661.807	532.666	496.272	370.864	278.071	196.738	76.6027
66.3	1198.29	1046.58	973.516	876.101	739.842	665.463	536.494	495.607	369.524	280.409	197.589	78.5369
66.6	1198.91	1049.62	975.928	878.117	743.02	669.315	540.697	494.852	368.16	282.785	198.342	80.5571
66.8	1199.4	1053.01	978.406	880.197	746.568	673.293	545.243	494.004	366.768	285.165	198.978	82.6472
67.1	1199.76	1056.74	980.933	882.332	750.485	677.315	550.08	493.063	365.345	287.51	199.475	84.7867
67.4	1199.96	1060.77	983.481	884.509	754.749	681.287	555.14	492.032	363.888	289.777	199.819	86.9485
67.7	1200	1065.05	986.019	886.707	759.322	685.112	560.338	490.918	362.393	291.918	199.996	89.0966
68	1199.87	1069.51	988.506	888.896	764.142	688.686	565.579	489.728	360.855	293.888	200	91.1871
68.3	1199.57	1074.05	990.894	891.036	769.123	691.91	570.758	488.47	359.272	295.641	199.825	93.1708
68.6	1199.1	1078.56	993.127	893.073	774.154	694.689	575.766	487.148	357.641	297.135	199.468	94.9929
68.9	1198.44	1082.92	995.143	894.95	779.096	696.939	580.493	485.768	355.961	298.333	198.934	96.5965
69.2	1197.61	1087	996.874	896.604	783.798	698.597	584.835	484.333	354.234	299.212	198.229	97.9298
69.5	1196.62	1090.67	998.263	897.979	788.107	699.622	588.706	482.848	352.462	299.764	197.367	98.9521
69.8	1195.47	1093.83	999.264	899.026	791.884	700	592.041	481.316	350.652	300	196.362	99.6386
70.1	1194.17	1096.39	999.847	899.707	795.016	699.745	594.798	479.743	348.809	299.945	195.231	99.9838
70.4	1192.75	1098.29	1000	900	797.42	698.889	596.96	478.131	346.938	299.638	193.99	100
70.7	1191.21	1099.49	999.73	899.899	799.051	697.485	598.53	476.483	345.046	299.124	192.652	99.7107
71	1189.58	1100	999.061	899.418	799.903	695.603	599.531	474.798	343.143	298.447	191.228	99.1459
71.3	1187.88	1099.85	998.029	898.586	800	693.322	600	473.076	341.234	297.65	189.731	98.3406
71.6	1186.13	1099.09	996.684	897.445	799.4	690.728	599.982	471.315	339.327	296.768	188.169	97.3341
71.9	1184.34	1097.81	995.078	896.048	798.193	687.903	599.534	469.516	337.432	295.834	186.551	96.1705
72.2	1182.53	1096.08	993.269	894.45	796.484	684.926	598.712	467.679	335.558	294.878	184.885	94.8938
72.5	1180.72	1094	991.31	892.704	794.391	681.863	597.575	465.804	333.714	293.918	183.181	93.5406
72.8	1178.9	1091.65	989.248	890.857	792.032	678.775	596.179	463.889	331.911	292.965	181.448	92.1384
73.1	1177.09	1089.11	987.121	888.947	789.518	675.705	594.575	461.928	330.156	292.019	179.692	90.7058
73.4	1175.29	1086.45	984.961	887.006	786.942	672.691	592.805	459.918	328.458	291.078	177.918	89.254
73.7	1173.5	1083.72	982.786	885.053	784.376	669.76	590.903	457.858	326.826	290.136	176.131	87.789
74	1171.72	1080.96	980.61	883.103	781.87	666.932	588.894	455.749	325.264	289.188	174.335	86.3134
74.3	1169.97	1078.21	978.442	881.162	779.454	664.221	586.798	453.595	323.779	288.227	172.539	84.8278
74.6	1168.26	1075.48	976.29	879.236	777.144	661.637	584.634	451.402	322.374	287.251	170.748	83.3354
74.9	1166.57	1072.81	974.16	877.327	774.949	659.183	582.421	449.178	321.052	286.262	168.968	81.841
75.2	1164.91	1070.19	972.058	875.436	772.869	656.861	580.172	446.938	319.815	285.261	167.203	80.3484
75.5	1163.28	1067.65	969.988	873.563	770.896	654.672	577.898	444.695	318.663	284.25	165.455	78.8575
75.8	1161.69	1065.19	967.953	871.709	769.017	652.612	575.607	442.469	317.596	283.23	163.722	77.3682
76.1	1160.15	1062.82	965.958	869.879	767.216	650.68	573.307	440.281	316.61	282.207	162.007	75.8826
76.4	1158.66	1060.54	964.007	868.079	765.476	648.869	571.007	438.154	315.701	281.182	160.313	74.4052
76.7	1157.22	1058.35	962.102	866.314	763.784	647.17	568.716	436.109	314.863	280.16	158.645	72.942
77	1155.84	1056.26	960.245	864.588	762.129	645.572	566.445	434.167	314.091	279.145	157.007	71.4981
77.3	1154.5	1054.25	958.439	862.903	760.508	644.063	564.206	432.346	313.38	278.141	155.403	70.0757
77.6	1153.21	1052.33	956.686	861.261	758.92	642.632	562.009	430.658	312.725	277.149	153.836	68.6753
77.9	1151.95	1050.49	954.985	859.666	757.365	641.27	559.861	429.112	312.12	276.168	152.312	67.295
78.2	1150.74	1048.73	953.337	858.122	755.844	639.966	557.767	427.711	311.56	275.197	150.832	65.9321
78.5	1149.57	1047.04	951.741	856.628	754.356	638.712	555.726	426.453	311.042	274.234	149.395	64.5858
78.8	1148.44	1045.41	950.198	855.186	752.899	637.499	553.736	425.334	310.559	273.278	148	63.2552
79.1	1147.36	1043.84	948.708	853.792	751.465	636.321	551.792	424.342	310.108	272.328	146.647	61.9381
79.4	1146.32	1042.31	947.267	852.444	750.048	635.173	549.889	423.467	309.685	271.384	145.332	60.6321
79.7	1145.31	1040.82	945.876	851.138	748.646	634.053	548.023	422.696	309.289	270.447	144.055	59.3358
80	1144.33	1039.36	944.531	849.872	747.261	632.961	546.187	422.016	308.917	269.519	142.815	58.0481
80.3	1143.39	1037.93	943.233	848.643	745.892	631.897	544.375	421.415	308.567	268.601	141.607	56.7686
80.6	1142.48	1036.51	941.981	847.447	744.541	630.862	542.579	420.879	308.238	267.694	140.426	55.4971
80.9	1141.61	1035.1	940.773	846.283	743.208	629.856	540.796	420.398	307.929	266.797	139.27	54.2348
81.2	1140.76	1033.7	939.609	845.152	741.894	628.879	539.024	419.962	307.637	265.91	138.138	52.9833
81.5	1139.93	1032.3	938.486	844.054	740.598	627.932	537.262	419.562	307.362	265.031	137.034	51.7453
81.8	1139.13	1030.9	937.403	842.989	739.319	627.017	535.511	419.192	307.102	264.16	135.958	50.5228
82.1	1138.35	1029.52	936.361	841.956	738.06	626.137	533.776	418.848	306.857	263.295	134.914	49.3164
82.4	1137.59	1028.15	935.356	840.954	736.821	625.292	532.062	418.524	306.626	262.437	133.902	48.1275
82.7	1136.85	1026.8	934.388	839.981	735.604	624.48	530.369	418.217	306.406	261.584	132.921	46.958
83	1136.13	1025.47	933.455	839.037	734.406	623.701	528.702	417.924	306.195	260.737	131.97	45.8108
83.3	1135.44	1024.16	932.553	838.118	733.226	622.955	527.066	417.642	305.992	259.894	131.045	44.6883
83.6	1134.78	1022.88	931.681	837.225	732.061	622.24	525.466	417.369	305.795	259.054	130.147	43.5924
83.9	1134.15	1021.63	930.838	836.356	730.906	621.558	523.907	417.105	305.603	258.216	129.274	42.5245
84.2	1133.55	1020.42	930.022	835.507	729.756	620.906	522.398	416.846	305.416	257.379	128.426	41.4861
84.5	1132.96	1019.24	929.229	834.676	728.611	620.282	520.948	416.593	305.234	256.545	127.604	40.4792
84.8	1132.39	1018.11	928.456	833.861	727.473	619.684	519.567	416.345	305.058	255.716	126.804	39.5047
85.1	1131.82	1017.01	927.702	833.059	726.342	619.109	518.262	416.099	304.886	254.893	126.025	38.5618
85.4	1131.26	1015.96	926.966	832.269	725.218	618.555	517.038	415.855	304.719	254.077	125.265	37.6484
85.7	1130.69	1014.94	926.248	831.491	724.099	618.02	515.901	415.613	304.555	253.268	124.524	36.7622
86	1130.12	1013.98	925.547	830.724	722.985	617.501	514.854	415.371	304.397	252.466	123.804	35.9021
86.3	1129.54	1013.06	924.863	829.971	721.878	616.997	513.9	415.13	304.243	251.674	123.105	35.0668
86.6	1128.95	1012.2	924.196	829.232	720.776	616.506	513.037	414.89	304.095	250.889	122.431	34.2535
86.9	1128.37	1011.4	923.546	828.507	719.679	616.026	512.263	414.651	303.951	250.114	121.779	33.458
87.2	1127.78	1010.66	922.912	827.793	718.589	615.553	511.574	414.414	303.81	249.348	121.147	32.675
87.5	1127.2	1009.96	922.295	827.091	717.51	615.088	510.962	414.177	303.672	248.594	120.533	31.9004
87.8	1126.63	1009.32	921.694	826.403	716.443	614.63	510.418	413.942	303.535	247.851	119.936	31.1312
88.1	1126.07	1008.73	921.11	825.729	715.39	614.175	509.934	413.707	303.4	247.117	119.356	30.3652
88.4	1125.53	1008.19	920.541	825.068	714.351	613.724	509.5	413.474	303.265	246.392	118.793	29.601
88.7	1125	1007.68	919.987	824.42	713.328	613.274	509.111	413.241	303.132	245.675	118.244	28.8377
89	1124.49	1007.22	919.447	823.785	712.329	612.824	508.757	413.01	303.001	244.966	117.709	28.0749
89.3	1123.98	1006.8	918.92	823.162	711.357	612.373	508.431	412.779	302.872	244.266	117.187	27.3132
89.6	1123.48	1006.4	918.406	822.552	710.419	611.919	508.128	412.55	302.745	243.575	116.677	26.554
89.9	1122.99	1006.04	917.902	821.953	709.521	611.462	507.841	412.322	302.619	242.893	116.18	25.7989
90.2	1122.49	1005.7	917.409	821.364	708.669	611.002	507.565	412.095	302.496	242.22	115.695	25.0487
90.5	1122.01	1005.38	916.928	820.785	707.868	610.537	507.296	411.869	302.374	241.554	115.22	24.3044
90.8	1121.52	1005.08	916.458	820.215	707.121	610.068	507.029	411.646	302.253	240.896	114.753	23.567
91.1	1121.03	1004.78	915.997	819.653	706.43	609.595	506.763	411.425	302.135	240.245	114.294	22.8381
91.4	1120.54	1004.5	915.545	819.1	705.797	609.116	506.495	411.208	302.018	239.602	113.842	22.1185
91.7	1120.06	1004.23	915.098	818.553	705.229	608.636	506.218	410.996	301.902	238.971	113.396	21.4071
92	1119.59	1003.96	914.66	818.015	704.69	608.153	505.934	410.79	301.787	238.348	112.957	20.7068
92.3	1119.12	1003.68	914.231	817.485	704.177	607.665	505.642	410.586	301.673	237.732	112.526	20.017
92.6	1118.66	1003.41	913.81	816.965	703.694	607.173	505.343	410.386	301.559	237.125	112.101	19.337
92.9	1118.21	1003.14	913.398	816.453	703.244	606.676	505.037	410.19	301.446	236.525	111.684	18.6664
93.2	1117.76	1002.88	912.994	815.949	702.827	606.174	504.726	409.996	301.333	235.932	111.273	18.0053
93.5	1117.33	1002.62	912.598	815.454	702.445	605.668	504.408	409.806	301.222	235.347	110.87	17.3536
93.8	1116.89	1002.36	912.211	814.967	702.095	605.157	504.084	409.62	301.111	234.77	110.475	16.7113
94.1	1116.47	1002.1	911.833	814.489	701.778	604.642	503.754	409.437	301	234.201	110.086	16.0786
94.4	1116.05	1001.85	911.462	814.019	701.494	604.122	503.417	409.258	300.891	233.639	109.705	15.4554
94.7	1115.64	1001.6	911.1	813.558	701.241	603.597	503.074	409.082	300.782	233.085	109.331	14.842
95	1115.23	1001.35	910.747	813.106	701.018	603.067	502.724	408.909	300.674	232.539	108.964	14.2382

## Sheet: WT-ebsulphur
Temperature	DMSO	Ebsulphur
25.3	103.105	2.78302
25.6	103.01	2.75031
25.9	102.918	2.71628
26.2	102.829	2.68103
26.5	102.743	2.64463
26.8	102.66	2.60716
27.1	102.579	2.56866
27.4	102.502	2.52912
27.7	102.428	2.4885
28	102.357	2.44666
28.3	102.289	2.40336
28.5	102.224	2.35829
28.8	102.163	2.31245
29.1	102.103	2.26921
29.4	102.046	2.22642
29.7	101.991	2.18362
30	101.937	2.1405
30.3	101.885	2.09695
30.6	101.835	2.05289
30.9	101.786	2.00842
31.2	101.737	1.96386
31.5	101.688	1.91926
31.8	101.639	1.87448
32.1	101.591	1.82953
32.4	101.543	1.78473
32.7	101.497	1.74047
33	101.451	1.69666
33.3	101.407	1.65293
33.6	101.364	1.60867
33.9	101.323	1.56312
34.2	101.283	1.51605
34.5	101.244	1.46764
34.8	101.207	1.41824
35.1	101.17	1.36818
35.4	101.134	1.31783
35.7	101.097	1.26748
36	101.06	1.21716
36.3	101.023	1.16689
36.6	100.986	1.11702
36.9	100.948	1.06779
37.2	100.909	1.01936
37.5	100.871	0.971712
37.8	100.832	0.924663
38.1	100.793	0.877828
38.4	100.753	0.830889
38.7	100.714	0.783773
39	100.674	0.736484
39.3	100.634	0.689211
39.6	100.594	0.64224
39.9	100.554	0.595841
40.2	100.514	0.550209
40.5	100.474	0.505537
40.8	100.435	0.46203
41.1	100.396	0.419953
41.4	100.359	0.379594
41.7	100.323	0.34118
42	100.289	0.304801
42.3	100.255	0.270414
42.6	100.224	0.237915
42.9	100.194	0.207248
43.2	100.165	0.178529
43.5	100.138	0.151842
43.8	100.114	0.127161
44.1	100.092	0.104439
44.4	100.071	0.0837672
44.7	100.053	0.0652832
45	100.038	0.0491301
45.3	100.025	0.0353867
45.6	100.015	0.0239814
45.9	100.008	0.0148286
46.2	100.003	0.00789623
46.5	100.001	0.00316992
46.8	100	0.000592575
47.1	100	0
47.4	100.001	0.00120657
47.7	100.002	0.0041623
48	100.003	0.00896001
48.3	100.005	0.0157818
48.6	100.008	0.0248596
48.9	100.01	0.0364255
49.2	100.014	0.0506151
49.5	100.018	0.0674143
49.8	100.024	0.0867586
50.1	100.03	0.10862
50.4	100.038	0.133062
50.7	100.048	0.160302
51	100.059	0.190852
51.3	100.071	0.225228
51.6	100.085	0.263803
51.9	100.102	0.3067
52.2	100.121	0.353906
52.5	100.142	0.405607
52.8	100.166	0.462187
53.1	100.194	0.524104
53.4	100.226	0.591743
53.7	100.261	0.665315
54	100.299	0.744916
54.3	100.341	0.830668
54.6	100.385	0.922842
54.9	100.433	1.02171
55.2	100.485	1.12763
55.5	100.541	1.24112
55.8	100.602	1.3626
56.1	100.667	1.49232
56.4	100.737	1.63033
56.7	100.812	1.77655
57	100.892	1.93074
57.3	100.978	2.09284
57.6	101.068	2.26327
57.9	101.164	2.44258
58.2	101.264	2.63124
58.5	101.369	2.8297
58.8	101.479	3.03876
59.1	101.596	3.25971
59.4	101.719	3.49391
59.7	101.85	3.74267
60	101.992	4.0076
60.3	102.144	4.29076
60.6	102.308	4.59446
60.9	102.487	4.92062
61.2	102.682	5.2708
61.5	102.895	5.64638
61.8	103.129	6.04894
62.1	103.387	6.48034
62.4	103.672	6.94279
62.7	103.99	7.43893
63	104.344	7.9714
63.3	104.741	8.5429
63.6	105.185	9.15685
63.9	105.683	9.81765
64.2	106.244	10.5303
64.5	106.874	11.2997
64.8	107.579	12.1305
65.1	108.368	13.0274
65.4	109.244	13.9946
65.7	110.214	15.0345
66	111.281	16.1484
66.3	112.448	17.3358
66.6	113.713	18.594
66.9	115.072	19.9174
67.2	116.516	21.2994
67.5	118.04	22.7326
67.8	119.635	24.2092
68.1	121.293	25.7215
68.4	123.005	27.2624
68.7	124.763	28.8266
69	126.563	30.4108
69.3	128.401	32.0135
69.5	130.275	33.6348
69.8	132.185	35.2774
70.1	134.134	36.9478
70.4	136.131	38.6556
70.7	138.182	40.4125
71	140.296	42.2293
71.3	142.478	44.1142
71.6	144.732	46.0731
71.9	147.061	48.1107
72.2	149.47	50.2323
72.5	151.969	52.4449
72.8	154.563	54.7549
73.1	157.255	57.1667
73.4	160.046	59.6841
73.7	162.936	62.3112
74	165.921	65.05
74.3	168.993	67.8956
74.6	172.133	70.8341
74.9	175.311	73.8416
75.2	178.488	76.884
75.5	181.612	79.9164
75.8	184.628	82.8863
76.1	187.478	85.7381
76.4	190.109	88.4172
76.7	192.474	90.8737
77	194.539	93.0665
77.3	196.278	94.9656
77.6	197.679	96.5536
77.9	198.738	97.825
78.2	199.464	98.7861
78.5	199.876	99.4541
78.8	200	99.8512
79.1	199.863	100
79.4	199.488	99.9203
79.7	198.893	99.6295
80	198.095	99.1438
80.3	197.109	98.4769
80.6	195.952	97.6405
80.9	194.639	96.6451
81.2	193.186	95.501
81.5	191.61	94.2194
81.8	189.925	92.8108
82.1	188.142	91.2853
82.4	186.274	89.6537
82.7	184.331	87.9279
83	182.326	86.1193
83.3	180.269	84.237
83.6	178.171	82.2878
83.9	176.039	80.278
84.2	173.878	78.2141
84.5	171.697	76.1046
84.8	169.503	73.9594
85.1	167.305	71.7879
85.4	165.111	69.5967
85.7	162.926	67.3907
86	160.756	65.1761
86.3	158.604	62.9609
86.6	156.476	60.7535
86.9	154.376	58.5609
87.2	152.307	56.3888
87.5	150.27	54.2422
87.8	148.268	52.1242
88.1	146.302	50.0365
88.4	144.375	47.9793
88.7	142.486	45.9532
89	140.638	43.9587
89.3	138.831	41.9979
89.6	137.068	40.0748
89.9	135.35	38.1933
90.2	133.681	36.356
90.5	132.06	34.5649
90.8	130.49	32.8215
91.1	128.971	31.1274
91.4	127.506	29.4848
91.7	126.097	27.9005
92	124.737	26.3693
92.3	123.425	24.8886
92.6	122.158	23.458
92.9	120.939	22.0775
93.2	119.767	20.7471
93.5	118.642	19.467
93.8	117.565	18.2371
94.1	116.535	17.0574
94.4	115.552	15.9278
94.7	114.616	14.8484
95	113.727	13.8189

## Sheet: A4V-ebsulphur
Temperature	DMSO	Ebsulphur
25.3	101.239	0.880036
25.6	101.196	0.863887
25.9	101.155	0.846775
26.2	101.114	0.828768
26.5	101.074	0.809919
26.8	101.035	0.790268
27.1	100.997	0.76983
27.4	100.96	0.748597
27.7	100.924	0.726527
28	100.889	0.703538
28.3	100.855	0.679499
28.6	100.822	0.654298
28.9	100.79	0.628841
29.2	100.758	0.604551
29.5	100.727	0.580617
29.8	100.697	0.556956
30.1	100.667	0.533591
30.4	100.638	0.510634
30.7	100.61	0.488188
31	100.583	0.466317
31.3	100.557	0.445033
31.6	100.531	0.424234
31.9	100.507	0.403834
32.2	100.483	0.383758
32.5	100.459	0.36401
32.8	100.437	0.344554
33	100.414	0.325297
33.3	100.393	0.306145
33.6	100.371	0.286974
33.9	100.35	0.267694
34.2	100.328	0.248316
34.5	100.308	0.228908
34.8	100.287	0.20957
35.1	100.266	0.19048
35.4	100.246	0.171812
35.7	100.227	0.153722
36	100.208	0.136352
36.3	100.189	0.11979
36.6	100.171	0.104106
36.9	100.154	0.089359
37.2	100.137	0.0756313
37.5	100.121	0.0630133
37.8	100.106	0.0515569
38.1	100.092	0.0412291
38.4	100.079	0.0319734
38.7	100.066	0.0237981
39	100.055	0.0167232
39.3	100.044	0.0107781
39.6	100.034	0.00603564
39.9	100.026	0.00259695
40.2	100.018	0.000541962
40.5	100.012	0
40.8	100.007	0.00116974
41.1	100.003	0.00427926
41.4	100.001	0.00950608
41.7	100	0.0169913
42	100.001	0.0269417
42.3	100.004	0.0396549
42.6	100.009	0.0554894
42.9	100.017	0.0748295
43.2	100.027	0.098021
43.5	100.04	0.125366
43.8	100.056	0.157217
44.1	100.076	0.193941
44.4	100.099	0.235974
44.7	100.127	0.283949
45	100.159	0.338659
45.3	100.197	0.401013
45.6	100.24	0.472006
45.9	100.29	0.552734
46.2	100.348	0.644402
46.5	100.415	0.748447
46.8	100.492	0.866618
47.1	100.581	1.00097
47.4	100.683	1.15352
47.7	100.8	1.3263
48	100.934	1.52136
48.3	101.086	1.74075
48.6	101.26	1.98664
48.9	101.457	2.2615
49.2	101.68	2.56844
49.5	101.933	2.91132
49.8	102.221	3.29522
50.1	102.549	3.72557
50.4	102.922	4.20728
50.7	103.345	4.74519
51	103.824	5.3441
51.3	104.365	6.0089
51.6	104.974	6.74503
51.9	105.659	7.55846
52.2	106.427	8.45486
52.5	107.286	9.43949
52.8	108.243	10.5175
53.1	109.306	11.6937
53.4	110.482	12.9731
53.7	111.78	14.361
54	113.208	15.8633
54.3	114.776	17.4863
54.6	116.492	19.2376
54.9	118.367	21.1251
55.2	120.41	23.1576
55.5	122.628	25.344
55.8	125.028	27.6915
56.1	127.611	30.2045
56.4	130.374	32.8844
56.7	133.312	35.7289
57	136.415	38.7306
57.3	139.672	41.8768
57.6	143.068	45.1495
57.9	146.587	48.5254
58.2	150.203	51.9758
58.5	153.886	55.4673
58.8	157.597	58.9599
59.1	161.293	62.4099
59.4	164.924	65.7721
59.7	168.438	69.0022
60	171.784	72.0613
60.3	174.918	74.9196
60.6	177.808	77.5573
60.9	180.43	79.964
61.2	182.772	82.1382
61.5	184.838	84.0871
61.8	186.642	85.8269
62.1	188.218	87.381
62.4	189.602	88.7759
62.7	190.833	90.0402
63	191.947	91.2026
63.3	192.973	92.2882
63.6	193.933	93.3135
63.9	194.84	94.2856
64.2	195.696	95.2036
64.5	196.499	96.0617
64.8	197.24	96.8521
65.1	197.911	97.5673
65.4	198.501	98.2018
65.7	199.002	98.7523
66	199.408	99.2133
66.3	199.713	99.5761
66.6	199.911	99.8319
66.9	200	99.9745
67.2	199.979	100
67.5	199.846	99.906
67.8	199.599	99.6919
68.1	199.236	99.3589
68.4	198.764	98.9107
68.7	198.188	98.3519
69	197.519	97.6875
69.3	196.764	96.926
69.6	195.934	96.0802
69.9	195.039	95.1643
70.2	194.09	94.1923
70.5	193.099	93.1782
70.8	192.078	92.1342
71.1	191.034	91.069
71.4	189.973	89.9871
71.6	188.895	88.891
71.9	187.801	87.783
72.2	186.691	86.6647
72.5	185.565	85.5352
72.8	184.426	84.3938
73.1	183.276	83.2418
73.4	182.118	82.082
73.7	180.952	80.9171
74	179.78	79.7483
74.3	178.6	78.5759
74.6	177.411	77.3982
74.9	176.215	76.2138
75.2	175.011	75.0221
75.5	173.798	73.8237
75.8	172.575	72.6201
76.1	171.342	71.4124
76.4	170.096	70.2006
76.7	168.839	68.9847
77	167.574	67.7654
77.3	166.303	66.5428
77.6	165.028	65.3157
77.9	163.748	64.0832
78.2	162.464	62.8458
78.5	161.176	61.6037
78.8	159.886	60.3565
79.1	158.593	59.1045
79.4	157.297	57.8488
79.7	156.002	56.5913
80	154.709	55.3341
80.3	153.418	54.0801
80.6	152.131	52.8319
80.9	150.848	51.5911
81.2	149.572	50.3578
81.5	148.304	49.1319
81.8	147.045	47.9134
82.1	145.795	46.7022
82.4	144.556	45.498
82.7	143.328	44.3006
83	142.112	43.1106
83.3	140.911	41.9298
83.6	139.724	40.7612
83.9	138.554	39.6079
84.2	137.401	38.4724
84.5	136.267	37.3564
84.8	135.153	36.2608
85.1	134.059	35.1851
85.4	132.985	34.1286
85.7	131.931	33.0911
86	130.898	32.0718
86.3	129.885	31.0703
86.6	128.894	30.0863
86.9	127.926	29.1201
87.2	126.98	28.1719
87.5	126.057	27.2419
87.8	125.157	26.3305
88.1	124.28	25.4386
88.4	123.426	24.567
88.7	122.597	23.7167
89	121.792	22.8881
89.3	121.012	22.0814
89.6	120.256	21.2966
89.9	119.525	20.5335
90.2	118.816	19.7924
90.5	118.131	19.0739
90.8	117.469	18.378
91.1	116.83	17.7046
91.4	116.213	17.0531
91.7	115.621	16.4242
92	115.049	15.8146
92.3	114.497	15.2229
92.6	113.965	14.6497
92.9	113.452	14.0951
93.2	112.96	13.5593
93.5	112.489	13.0425
93.8	112.037	12.5445
94.1	111.606	12.0653
94.4	111.195	11.6048
94.7	110.804	11.163
95	110.433	10.7395

## Sheet: C6S-ebsulphur cpd.
Temperature	DMSO	Ebsulphur	Cpd 12	Cpd 13	Cpd14	Cpd 15	Cpd 16	Cpd 17	Cpd 18	Cpd 19	Cpd 20
39.9	1049.29	901.421	805.557	743.851	700	555.695	426.427	343.431	202.039	112.959	11.3697
40.2	1047.49	901.303	805.456	742.899	698.986	553.429	425.751	342.272	201.811	112.617	11.0623
40.5	1045.73	901.189	805.358	741.984	698.009	551.279	425.092	341.153	201.595	112.313	10.7605
40.8	1044.01	901.081	805.266	741.109	697.059	549.273	424.462	340.063	201.391	112.038	10.4668
41.1	1042.33	900.975	805.179	740.278	696.126	547.424	423.87	338.992	201.199	111.784	10.1843
41.4	1040.69	900.872	805.098	739.492	695.209	545.714	423.323	337.939	201.018	111.557	9.9146
41.7	1039.11	900.771	805.022	738.749	694.317	544.106	422.823	336.911	200.848	111.366	9.6583
42	1037.59	900.674	804.947	738.051	693.448	542.573	422.369	335.924	200.691	111.215	9.4177
42.3	1036.16	900.581	804.874	737.412	692.599	541.122	421.965	334.997	200.55	111.105	9.1954
42.6	1034.82	900.492	804.803	736.849	691.766	539.764	421.609	334.146	200.425	111.033	8.9932
42.9	1033.59	900.409	804.738	736.379	690.948	538.509	421.308	333.371	200.316	110.994	8.8117
43.2	1032.45	900.335	804.68	736.013	690.145	537.376	421.063	332.666	200.222	110.982	8.6506
43.5	1031.41	900.27	804.631	735.749	689.353	536.414	420.873	332.028	200.143	110.998	8.509
43.8	1030.47	900.212	804.59	735.587	688.567	535.671	420.729	331.458	200.079	111.046	8.3857
44.1	1029.64	900.162	804.554	735.519	687.788	535.172	420.617	330.957	200.034	111.139	8.2794
44.4	1028.92	900.118	804.521	735.531	687.03	534.908	420.52	330.526	200.007	111.285	8.1894
44.7	1028.32	900.078	804.485	735.603	686.3	534.864	420.428	330.156	200	111.484	8.1146
45	1027.82	900.047	804.448	735.72	685.587	535.024	420.342	329.826	200.012	111.731	8.0525
45.3	1027.41	900.023	804.41	735.867	684.871	535.375	420.26	329.518	200.042	112.025	7.9992
45.6	1027.08	900.009	804.375	736.024	684.141	535.894	420.175	329.223	200.09	112.356	7.9518
45.9	1026.83	900.001	804.342	736.166	683.399	536.554	420.076	328.927	200.155	112.712	7.909
46.2	1026.64	900	804.313	736.274	682.65	537.329	419.945	328.619	200.237	113.08	7.8679
46.5	1026.51	900.006	804.285	736.333	681.904	538.187	419.779	328.292	200.335	113.454	7.825
46.8	1026.43	900.023	804.262	736.33	681.163	539.08	419.582	327.939	200.446	113.825	7.7782
47.1	1026.39	900.048	804.243	736.265	680.428	539.964	419.368	327.564	200.568	114.179	7.7271
47.4	1026.37	900.078	804.231	736.139	679.688	540.82	419.154	327.176	200.699	114.493	7.6712
47.7	1026.37	900.11	804.226	735.953	678.926	541.64	418.952	326.791	200.835	114.748	7.6091
48	1026.36	900.142	804.225	735.716	678.133	542.407	418.765	326.415	200.974	114.939	7.5386
48.3	1026.33	900.174	804.227	735.439	677.307	543.095	418.588	326.05	201.111	115.061	7.4583
48.6	1026.29	900.205	804.226	735.126	676.445	543.668	418.414	325.699	201.241	115.112	7.3668
48.9	1026.2	900.235	804.218	734.781	675.547	544.077	418.234	325.366	201.359	115.091	7.2625
49.2	1026.07	900.264	804.2	734.41	674.613	544.259	418.04	325.053	201.463	114.996	7.1435
49.5	1025.88	900.294	804.169	734.018	673.64	544.169	417.822	324.758	201.548	114.823	7.0078
49.8	1025.62	900.325	804.122	733.604	672.627	543.789	417.571	324.484	201.612	114.582	6.854
50.1	1025.28	900.356	804.058	733.159	671.572	543.127	417.277	324.219	201.654	114.284	6.6817
50.4	1024.86	900.389	803.974	732.668	670.476	542.215	416.929	323.934	201.675	113.936	6.492
50.7	1024.34	900.423	803.872	732.108	669.356	541.1	416.519	323.593	201.678	113.547	6.2865
51	1023.72	900.458	803.753	731.458	668.224	539.816	416.041	323.17	201.663	113.125	6.0675
51.3	1023	900.493	803.619	730.707	667.091	538.394	415.503	322.665	201.634	112.677	5.8385
51.6	1022.21	900.527	803.471	729.855	665.956	536.862	414.923	322.088	201.593	112.214	5.6023
51.9	1021.34	900.556	803.312	728.909	664.813	535.259	414.315	321.449	201.541	111.74	5.3611
52.2	1020.43	900.579	803.148	727.889	663.647	533.635	413.691	320.75	201.484	111.257	5.1173
52.5	1019.48	900.595	802.981	726.822	662.438	532.038	413.06	319.985	201.425	110.764	4.8731
52.8	1018.52	900.606	802.813	725.729	661.173	530.499	412.426	319.157	201.365	110.265	4.6295
53.1	1017.56	900.616	802.646	724.63	659.848	529.046	411.791	318.278	201.306	109.771	4.388
53.4	1016.62	900.627	802.479	723.538	658.465	527.675	411.16	317.363	201.247	109.288	4.1512
53.7	1015.72	900.641	802.314	722.463	657.029	526.368	410.538	316.435	201.188	108.82	3.9207
54	1014.84	900.655	802.152	721.416	655.543	525.12	409.929	315.522	201.128	108.366	3.6963
54.3	1013.99	900.67	801.994	720.404	654.009	523.928	409.337	314.635	201.068	107.925	3.4761
54.6	1013.15	900.685	801.84	719.438	652.429	522.784	408.763	313.757	201.01	107.494	3.2578
54.9	1012.31	900.7	801.688	718.513	650.809	521.681	408.206	312.869	200.954	107.071	3.0401
55.2	1011.47	900.714	801.538	717.61	649.16	520.593	407.665	311.965	200.901	106.655	2.8229
55.5	1010.62	900.727	801.389	716.708	647.5	519.489	407.137	311.046	200.85	106.246	2.6069
55.8	1009.76	900.741	801.241	715.793	645.84	518.371	406.621	310.121	200.803	105.84	2.3925
56.1	1008.91	900.758	801.096	714.855	644.183	517.243	406.114	309.201	200.76	105.433	2.1799
56.4	1008.06	900.782	800.955	713.889	642.545	516.098	405.611	308.305	200.722	105.033	1.9707
56.7	1007.23	900.813	800.82	712.9	640.943	514.928	405.111	307.445	200.687	104.644	1.7665
57	1006.41	900.854	800.691	711.894	639.391	513.748	404.61	306.623	200.659	104.266	1.5695
57.3	1005.62	900.905	800.571	710.877	637.898	512.586	404.106	305.836	200.64	103.9	1.3806
57.6	1004.85	900.966	800.462	709.861	636.465	511.462	403.597	305.089	200.633	103.548	1.2009
57.9	1004.12	901.037	800.362	708.854	635.097	510.382	403.092	304.394	200.64	103.216	1.0316
58.2	1003.43	901.124	800.271	707.863	633.803	509.352	402.599	303.765	200.662	102.909	0.8735
58.5	1002.78	901.227	800.191	706.896	632.583	508.381	402.126	303.201	200.704	102.628	0.727
58.8	1002.19	901.348	800.123	705.974	631.433	507.469	401.682	302.693	200.768	102.374	0.5922
59.1	1001.65	901.485	800.069	705.115	630.347	506.598	401.278	302.227	200.856	102.146	0.4688
59.4	1001.17	901.64	800.029	704.328	629.322	505.755	400.921	301.793	200.971	101.939	0.3571
59.7	1000.77	901.811	800.006	703.611	628.356	504.943	400.612	301.391	201.116	101.748	0.2581
60	1000.44	901.999	800	702.958	627.441	504.161	400.361	301.023	201.297	101.563	0.1731
60.3	1000.19	902.205	800.01	702.366	626.573	503.406	400.172	300.698	201.514	101.382	0.1035
60.6	1000.04	902.431	800.036	701.838	625.745	502.681	400.052	300.43	201.767	101.206	0.051
60.9	1000	902.679	800.079	701.385	624.958	502	400	300.226	202.057	101.041	0.0163
61.2	1000.06	902.952	800.14	701.012	624.217	501.389	400.017	300.081	202.384	100.892	0
61.5	1000.24	903.245	800.218	700.715	623.532	500.868	400.103	300	202.748	100.761	0.0019
61.8	1000.53	903.557	800.315	700.48	622.918	500.45	400.255	300.001	203.147	100.647	0.0219
62.1	1000.93	903.887	800.43	700.3	622.387	500.149	400.466	300.104	203.581	100.551	0.0594
62.4	1001.44	904.235	800.564	700.166	621.941	500	400.734	300.309	204.05	100.468	0.1129
62.7	1002.04	904.604	800.715	700.072	621.577	500.015	401.06	300.599	204.553	100.395	0.1806
63	1002.7	904.999	800.882	700.016	621.289	500.178	401.447	300.952	205.089	100.328	0.2609
63.3	1003.4	905.426	801.061	700	621.078	500.459	401.896	301.355	205.657	100.264	0.352
63.6	1004.15	905.89	801.25	700.028	620.939	500.825	402.404	301.807	206.257	100.204	0.4523
63.9	1004.96	906.395	801.449	700.102	620.87	501.26	402.963	302.308	206.891	100.15	0.5602
64.2	1005.81	906.944	801.656	700.221	620.861	501.749	403.571	302.859	207.56	100.103	0.6724
64.5	1006.71	907.547	801.871	700.376	620.904	502.284	404.226	303.458	208.267	100.066	0.7862
64.8	1007.66	908.21	802.093	700.563	620.991	502.861	404.927	304.106	209.013	100.036	0.8996
65.1	1008.66	908.939	802.319	700.786	621.112	503.468	405.664	304.806	209.798	100.013	1.0117
65.4	1009.71	909.741	802.546	701.058	621.257	504.074	406.435	305.552	210.622	100	1.1219
65.7	1010.8	910.617	802.772	701.399	621.416	504.66	407.24	306.336	211.481	100	1.2293
66	1011.95	911.568	802.996	701.819	621.597	505.236	408.075	307.162	212.375	100.017	1.3337
66.3	1013.15	912.593	803.22	702.318	621.816	505.837	408.934	308.04	213.303	100.054	1.4352
66.6	1014.42	913.686	803.447	702.887	622.082	506.493	409.815	308.978	214.265	100.11	1.5345
66.9	1015.72	914.844	803.679	703.524	622.398	507.214	410.723	309.975	215.264	100.179	1.6347
67.2	1017.06	916.064	803.919	704.231	622.759	508.01	411.663	311.032	216.301	100.26	1.742
67.5	1018.41	917.344	804.173	705.021	623.157	508.899	412.64	312.143	217.38	100.35	1.8636
67.8	1019.78	918.687	804.445	705.909	623.586	509.896	413.663	313.303	218.504	100.454	2.0067
68.1	1021.17	920.096	804.741	706.908	624.046	511.009	414.747	314.522	219.678	100.58	2.1789
68.4	1022.62	921.574	805.069	708.027	624.544	512.255	415.897	315.831	220.908	100.749	2.3881
68.7	1024.16	923.128	805.441	709.273	625.087	513.66	417.121	317.268	222.203	100.981	2.6435
69	1025.78	924.765	805.868	710.647	625.676	515.254	418.426	318.851	223.571	101.29	2.955
69.3	1027.5	926.494	806.361	712.15	626.313	517.058	419.83	320.574	225.017	101.682	3.3329
69.6	1029.3	928.317	806.93	713.781	627.004	519.069	421.346	322.428	226.544	102.16	3.7893
69.9	1031.16	930.234	807.587	715.549	627.763	521.276	422.984	324.423	228.156	102.732	4.3395
70.2	1033.13	932.245	808.344	717.473	628.614	523.677	424.754	326.589	229.859	103.414	5.0027
70.5	1035.23	934.351	809.216	719.579	629.572	526.281	426.664	328.951	231.66	104.225	5.7999
70.8	1037.48	936.554	810.219	721.882	630.639	529.102	428.73	331.513	233.568	105.181	6.7549
71.1	1039.89	938.857	811.371	724.386	631.818	532.158	430.967	334.271	235.594	106.3	7.8971
71.4	1042.45	941.261	812.697	727.087	633.11	535.473	433.389	337.225	237.751	107.601	9.2634
71.6	1045.16	943.761	814.224	729.983	634.513	539.065	436.007	340.375	240.049	109.102	10.897
71.9	1048.03	946.362	815.984	733.079	636.021	542.929	438.837	343.713	242.498	110.829	12.8489
72.2	1051.08	949.074	818.008	736.387	637.626	547.035	441.892	347.249	245.109	112.819	15.1772
72.5	1054.33	951.914	820.329	739.922	639.332	551.355	445.177	351.005	247.893	115.118	17.9472
72.8	1057.8	954.903	822.99	743.696	641.146	555.86	448.703	355	250.862	117.78	21.234
73.1	1061.48	958.059	826.043	747.709	643.069	560.515	452.479	359.239	254.034	120.864	25.115
73.4	1065.35	961.392	829.539	751.948	645.098	565.283	456.506	363.694	257.421	124.422	29.6552
73.7	1069.34	964.908	833.52	756.393	647.217	570.122	460.773	368.308	261.031	128.498	34.8935
74	1073.37	968.602	838.013	761.014	649.399	574.949	465.245	373.001	264.86	133.133	40.8289
74.3	1077.37	972.446	843.025	765.772	651.605	579.639	469.862	377.673	268.883	138.345	47.406
74.6	1081.24	976.394	848.533	770.606	653.78	584.054	474.536	382.202	273.05	144.125	54.5036
74.9	1084.91	980.371	854.476	775.425	655.865	588.08	479.148	386.463	277.287	150.417	61.9305
75.2	1088.31	984.28	860.751	780.115	657.798	591.616	483.563	390.327	281.494	157.107	69.4298
75.5	1091.35	988.001	867.2	784.551	659.515	594.582	487.645	393.665	285.55	164.016	76.6955
75.8	1093.98	991.405	873.615	788.596	660.961	596.918	491.271	396.36	289.318	170.911	83.4019
76.1	1096.13	994.363	879.757	792.128	662.101	598.591	494.336	398.328	292.663	177.531	89.2392
76.4	1097.78	996.762	885.383	795.046	662.913	599.606	496.763	399.536	295.466	183.616	93.9492
76.7	1098.94	998.522	890.274	797.292	663.4	600	498.51	400	297.636	188.937	97.3527
77	1099.66	999.601	894.258	798.852	663.578	599.837	499.576	399.771	299.117	193.312	99.3648
77.3	1099.99	1000	897.223	799.74	663.478	599.199	500	398.928	299.896	196.618	100
77.6	1100	999.751	899.127	800	663.15	598.189	499.854	397.585	300	198.806	99.3662
77.9	1099.76	998.915	900	799.698	662.655	596.924	499.232	395.878	299.497	199.902	97.6503
78.2	1099.34	997.577	899.937	798.917	662.052	595.511	498.247	393.928	298.48	200	95.0915
78.5	1098.77	995.838	899.074	797.749	661.386	594.014	497.008	391.827	297.056	199.254	91.9512
78.8	1098.1	993.81	897.577	796.291	660.682	592.466	495.606	389.641	295.336	197.845	88.4841
79.1	1097.36	991.6	895.627	794.635	659.945	590.898	494.108	387.411	293.425	195.96	84.9145
79.4	1096.57	989.295	893.409	792.858	659.167	589.327	492.566	385.163	291.41	193.774	81.4219
79.7	1095.73	986.957	891.087	791.01	658.344	587.763	491.013	382.917	289.355	191.435	78.1263
80	1094.86	984.625	888.779	789.119	657.471	586.221	489.46	380.676	287.3	189.052	75.0853
80.3	1093.96	982.322	886.553	787.201	656.544	584.703	487.913	378.424	285.266	186.691	72.307
80.6	1093.03	980.062	884.439	785.265	655.569	583.195	486.378	376.157	283.26	184.388	69.7708
80.9	1092.07	977.85	882.435	783.313	654.551	581.684	484.861	373.875	281.284	182.157	67.4447
81.2	1091.08	975.692	880.527	781.343	653.494	580.171	483.366	371.584	279.333	180	65.2979
81.5	1090.07	973.588	878.702	779.355	652.403	578.671	481.896	369.296	277.406	177.916	63.3057
81.8	1089.03	971.54	876.951	777.351	651.287	577.19	480.462	367.015	275.5	175.895	61.448
82.1	1087.97	969.546	875.269	775.335	650.152	575.721	479.074	364.752	273.611	173.93	59.7068
82.4	1086.89	967.606	873.644	773.304	649.01	574.251	477.745	362.514	271.737	172.021	58.0662
82.7	1085.81	965.715	872.067	771.249	647.876	572.774	476.477	360.318	269.878	170.176	56.5129
83	1084.73	963.871	870.53	769.159	646.767	571.289	475.271	358.175	268.036	168.402	55.0351
83.3	1083.63	962.073	869.026	767.021	645.689	569.796	474.122	356.089	266.213	166.695	53.6227
83.6	1082.51	960.319	867.549	764.835	644.632	568.289	473.02	354.052	264.409	165.039	52.2676
83.9	1081.36	958.608	866.093	762.611	643.567	566.768	471.956	352.053	262.628	163.412	50.9632
84.2	1080.19	956.939	864.651	760.365	642.471	565.239	470.919	350.095	260.873	161.796	49.7028
84.5	1078.99	955.312	863.224	758.106	641.333	563.718	469.901	348.181	259.145	160.183	48.4804
84.8	1077.77	953.726	861.813	755.835	640.158	562.228	468.901	346.314	257.449	158.584	47.29
85.1	1076.53	952.179	860.423	753.553	638.954	560.782	467.92	344.495	255.787	157.013	46.1249
85.4	1075.29	950.674	859.055	751.265	637.734	559.399	466.961	342.731	254.163	155.478	44.9801
85.7	1074.04	949.213	857.714	748.979	636.501	558.106	466.026	341.024	252.579	153.98	43.8545
86	1072.79	947.793	856.403	746.703	635.255	556.925	465.122	339.381	251.037	152.523	42.7498
86.3	1071.53	946.413	855.122	744.448	633.994	555.864	464.254	337.804	249.538	151.11	41.6681
86.6	1070.28	945.068	853.868	742.225	632.715	554.913	463.433	336.289	248.079	149.738	40.6098
86.9	1069.01	943.758	852.64	740.05	631.419	554.058	462.674	334.834	246.659	148.399	39.5728
87.2	1067.74	942.484	851.435	737.934	630.111	553.288	461.992	333.442	245.276	147.093	38.5548
87.5	1066.46	941.244	850.255	735.887	628.799	552.595	461.399	332.123	243.929	145.824	37.5551
87.8	1065.2	940.034	849.096	733.917	627.495	551.96	460.894	330.887	242.619	144.599	36.5738
88.1	1063.96	938.849	847.955	732.025	626.202	551.356	460.476	329.734	241.349	143.412	35.6105
88.4	1062.72	937.69	846.825	730.208	624.916	550.763	460.138	328.653	240.119	142.248	34.6635
88.7	1061.5	936.56	845.701	728.47	623.634	550.176	459.867	327.636	238.927	141.096	33.7315
89	1060.3	935.464	844.58	726.808	622.353	549.601	459.655	326.681	237.771	139.954	32.8135
89.3	1059.13	934.401	843.462	725.222	621.084	549.058	459.493	325.785	236.647	138.828	31.9093
89.6	1058	933.372	842.35	723.706	619.848	548.576	459.375	324.946	235.555	137.729	31.0182
89.9	1056.9	932.372	841.25	722.247	618.654	548.176	459.295	324.155	234.494	136.664	30.1381
90.2	1055.83	931.399	840.164	720.835	617.501	547.864	459.244	323.407	233.461	135.63	29.2676
90.5	1054.79	930.45	839.091	719.46	616.386	547.648	459.215	322.705	232.457	134.625	28.4057
90.8	1053.79	929.525	838.03	718.117	615.304	547.53	459.198	322.053	231.482	133.644	27.5513
91.1	1052.8	928.626	836.977	716.796	614.245	547.508	459.188	321.452	230.534	132.684	26.7017
91.4	1051.84	927.749	835.932	715.499	613.197	547.56	459.183	320.895	229.614	131.738	25.8534
91.7	1050.88	926.886	834.898	714.236	612.142	547.584	459.194	320.399	228.714	130.792	24.9978
92	1049.93	926.043	833.866	713.045	611.07	547.611	459.23	319.906	227.834	129.838	24.1385
92.3	1049.02	925.22	832.835	711.909	609.988	547.706	459.285	319.419	226.977	128.881	23.276
92.6	1048.12	924.416	831.808	710.821	608.9	547.876	459.356	318.951	226.144	127.924	22.4108
92.9	1047.26	923.632	830.783	709.779	607.807	548.119	459.444	318.505	225.334	126.969	21.5431
93.2	1046.41	922.868	829.763	708.782	606.709	548.434	459.548	318.084	224.548	126.016	20.6728
93.5	1045.59	922.123	828.746	707.831	605.606	548.816	459.67	317.686	223.786	125.064	19.7999
93.8	1044.79	921.399	827.733	706.928	604.498	549.264	459.808	317.311	223.047	124.114	18.9244
94.1	1044.02	920.694	826.723	706.072	603.383	549.779	459.963	316.958	222.332	123.164	18.0461
94.4	1043.27	920.008	825.717	705.265	602.262	550.359	460.135	316.626	221.641	122.216	17.165
94.7	1042.55	919.343	824.713	704.507	601.135	551.007	460.324	316.313	220.973	121.267	16.2811
95	1041.85	918.697	823.713	703.798	600	551.726	460.53	316.02	220.329	120.318	15.3943

## Sheet: A4VC6S-ebsulphur cpd.
Temperature	DMSO	Ebsulphur	Cpd 12	Cpd 13	Cpd14	Cpd 15	Cpd 16	Cpd 17	Cpd 18	Cpd 19	Cpd 20
39.9	1003.01	900.031	800.122	700.201	600.415	500	400.086	300.046	200.045	100.292	18.5831
40.2	1002.76	900.046	800.092	700.164	600.32	500.002	400.058	300.028	200.026	100.238	18.4262
40.5	1002.5	900.065	800.065	700.129	600.237	500.014	400.034	300.015	200.012	100.189	18.2651
40.8	1002.24	900.087	800.043	700.097	600.165	500.038	400.016	300.005	200.003	100.145	18.1001
41.1	1001.99	900.113	800.025	700.069	600.106	500.072	400.005	300	200	100.106	17.9315
41.4	1001.75	900.142	800.012	700.046	600.059	500.12	400	300	200.003	100.073	17.759
41.7	1001.52	900.174	800.003	700.028	600.024	500.181	400.002	300.004	200.012	100.045	17.5828
42	1001.29	900.21	800	700.014	600.004	500.256	400.012	300.014	200.027	100.023	17.4036
42.3	1001.07	900.25	800.003	700.005	600	500.348	400.029	300.028	200.049	100.008	17.2214
42.6	1000.86	900.296	800.011	700	600.014	500.456	400.054	300.049	200.078	100	17.0357
42.9	1000.67	900.349	800.026	700	600.046	500.581	400.087	300.077	200.115	100.001	16.8458
43.2	1000.5	900.409	800.049	700.005	600.099	500.727	400.129	300.113	200.161	100.012	16.6521
43.5	1000.35	900.476	800.078	700.016	600.175	500.894	400.179	300.158	200.217	100.034	16.4542
43.8	1000.23	900.551	800.117	700.034	600.275	501.084	400.238	300.214	200.283	100.067	16.2518
44.1	1000.13	900.632	800.165	700.059	600.401	501.299	400.307	300.28	200.361	100.112	16.0442
44.4	1000.06	900.721	800.224	700.091	600.554	501.54	400.387	300.358	200.45	100.17	15.8309
44.7	1000.02	900.818	800.293	700.132	600.736	501.807	400.476	300.446	200.55	100.24	15.6124
45	1000	900.925	800.371	700.181	600.947	502.101	400.577	300.548	200.663	100.323	15.39
45.3	1000.01	901.043	800.46	700.241	601.188	502.421	400.69	300.661	200.788	100.42	15.1664
45.6	1000.06	901.171	800.558	700.314	601.457	502.769	400.815	300.788	200.925	100.528	14.9435
45.9	1000.15	901.312	800.664	700.402	601.755	503.143	400.953	300.93	201.074	100.649	14.7228
46.2	1000.28	901.465	800.782	700.505	602.081	503.546	401.105	301.089	201.235	100.781	14.5056
46.5	1000.45	901.631	800.91	700.625	602.438	503.976	401.271	301.266	201.407	100.925	14.2938
46.8	1000.66	901.81	801.05	700.764	602.826	504.436	401.452	301.462	201.592	101.08	14.0892
47.1	1000.92	902.002	801.202	700.923	603.246	504.925	401.649	301.68	201.788	101.247	13.8936
47.4	1001.23	902.208	801.366	701.104	603.697	505.446	401.862	301.922	201.998	101.426	13.7087
47.7	1001.59	902.43	801.539	701.309	604.18	505.998	402.093	302.19	202.219	101.615	13.5348
48	1001.99	902.668	801.722	701.54	604.694	506.581	402.34	302.485	202.454	101.813	13.371
48.3	1002.43	902.923	801.913	701.798	605.241	507.197	402.607	302.809	202.701	102.018	13.2167
48.6	1002.91	903.196	802.112	702.085	605.821	507.846	402.892	303.163	202.962	102.228	13.0713
48.9	1003.41	903.486	802.317	702.402	606.436	508.529	403.198	303.55	203.237	102.442	12.9342
49.2	1003.93	903.792	802.529	702.752	607.09	509.251	403.527	303.969	203.528	102.66	12.8045
49.5	1004.47	904.113	802.748	703.138	607.786	510.015	403.879	304.422	203.836	102.882	12.6815
49.8	1005.02	904.45	802.971	703.565	608.528	510.827	404.26	304.912	204.165	103.109	12.5651
50.1	1005.6	904.801	803.201	704.037	609.323	511.692	404.672	305.441	204.518	103.344	12.4563
50.4	1006.2	905.168	803.441	704.559	610.179	512.615	405.12	306.013	204.9	103.592	12.3577
50.7	1006.83	905.549	803.694	705.135	611.107	513.603	405.612	306.632	205.316	103.856	12.2723
51	1007.49	905.946	803.965	705.769	612.115	514.662	406.151	307.298	205.771	104.143	12.2031
51.3	1008.2	906.359	804.257	706.465	613.209	515.795	406.743	308.013	206.27	104.457	12.1539
51.6	1008.95	906.79	804.577	707.227	614.398	517.005	407.393	308.775	206.819	104.805	12.1301
51.9	1009.77	907.241	804.928	708.057	615.684	518.295	408.104	309.583	207.421	105.192	12.1383
52.2	1010.65	907.713	805.313	708.958	617.072	519.662	408.88	310.434	208.079	105.622	12.1854
52.5	1011.62	908.208	805.738	709.928	618.563	521.105	409.723	311.33	208.796	106.102	12.278
52.8	1012.68	908.732	806.205	710.966	620.156	522.618	410.634	312.27	209.573	106.636	12.4232
53.1	1013.84	909.29	806.722	712.07	621.85	524.202	411.615	313.255	210.412	107.228	12.6294
53.4	1015.11	909.886	807.292	713.237	623.647	525.853	412.67	314.29	211.317	107.884	12.9048
53.7	1016.5	910.527	807.923	714.468	625.544	527.573	413.802	315.378	212.29	108.606	13.2572
54	1018.02	911.222	808.619	715.759	627.539	529.363	415.012	316.526	213.338	109.401	13.6931
54.3	1019.67	911.978	809.383	717.105	629.63	531.225	416.304	317.737	214.462	110.271	14.2166
54.6	1021.47	912.805	810.219	718.499	631.814	533.157	417.678	319.019	215.666	111.221	14.8308
54.9	1023.4	913.711	811.13	719.932	634.089	535.163	419.139	320.378	216.955	112.252	15.5374
55.2	1025.47	914.704	812.119	721.396	636.453	537.248	420.692	321.82	218.333	113.366	16.3362
55.5	1027.68	915.79	813.19	722.882	638.908	539.414	422.34	323.352	219.807	114.566	17.2254
55.8	1030.03	916.976	814.345	724.384	641.45	541.665	424.087	324.98	221.379	115.851	18.2009
56.1	1032.49	918.264	815.583	725.9	644.071	543.999	425.933	326.706	223.052	117.221	19.2561
56.4	1035.07	919.659	816.902	727.44	646.761	546.41	427.873	328.529	224.825	118.67	20.3837
56.7	1037.75	921.161	818.297	729.029	649.505	548.892	429.903	330.45	226.693	120.196	21.5745
57	1040.51	922.767	819.762	730.712	652.29	551.432	432.013	332.467	228.649	121.791	22.8184
57.3	1043.32	924.473	821.289	732.547	655.096	554.012	434.189	334.579	230.68	123.45	24.1026
57.6	1046.16	926.275	822.866	734.596	657.897	556.609	436.415	336.775	232.772	125.161	25.4115
57.9	1049.01	928.166	824.479	736.919	660.661	559.195	438.671	339.043	234.905	126.911	26.7289
58.2	1051.83	930.139	826.116	739.557	663.358	561.739	440.937	341.365	237.06	128.686	28.0413
58.5	1054.59	932.185	827.764	742.534	665.952	564.208	443.192	343.721	239.215	130.473	29.338
58.8	1057.27	934.295	829.413	745.847	668.408	566.571	445.412	346.084	241.345	132.26	30.6107
59.1	1059.84	936.453	831.05	749.461	670.694	568.8	447.574	348.427	243.43	134.036	31.8536
59.4	1062.26	938.642	832.668	753.316	672.788	570.868	449.658	350.717	245.45	135.79	33.0655
59.7	1064.52	940.843	834.26	757.328	674.679	572.756	451.647	352.931	247.391	137.52	34.2504
60	1066.61	943.04	835.827	761.398	676.368	574.457	453.535	355.05	249.246	139.223	35.4177
60.3	1068.52	945.22	837.376	765.422	677.865	575.976	455.32	357.064	251.019	140.906	36.5814
60.6	1070.26	947.375	838.918	769.3	679.188	577.324	457.011	358.971	252.717	142.576	37.7588
60.9	1071.87	949.499	840.466	772.947	680.361	578.524	458.623	360.777	254.355	144.246	38.9708
61.2	1073.37	951.588	842.038	776.304	681.414	579.604	460.175	362.497	255.951	145.929	40.2385
61.5	1074.78	953.641	843.648	779.337	682.375	580.592	461.69	364.148	257.525	147.637	41.5783
61.8	1076.12	955.657	845.308	782.041	683.273	581.515	463.188	365.748	259.093	149.379	43.001
62.1	1077.42	957.643	847.024	784.432	684.133	582.398	464.688	367.316	260.671	151.162	44.5135
62.4	1078.67	959.606	848.806	786.539	684.976	583.261	466.208	368.87	262.276	152.987	46.1205
62.7	1079.92	961.558	850.659	788.396	685.82	584.124	467.767	370.427	263.921	154.857	47.8251
63	1081.16	963.508	852.591	790.038	686.678	585.003	469.381	372.001	265.617	156.772	49.6311
63.3	1082.42	965.462	854.608	791.497	687.562	585.911	471.06	373.606	267.374	158.735	51.5436
63.6	1083.7	967.428	856.716	792.801	688.476	586.86	472.808	375.251	269.194	160.747	53.5691
63.9	1084.99	969.406	858.915	793.974	689.423	587.853	474.624	376.935	271.078	162.81	55.711
64.2	1086.29	971.398	861.196	795.029	690.399	588.885	476.497	378.651	273.018	164.922	57.9669
64.5	1087.58	973.404	863.547	795.974	691.399	589.946	478.41	380.39	275.003	167.081	60.3315
64.8	1088.87	975.426	865.959	796.812	692.414	591.025	480.347	382.145	277.021	169.285	62.8025
65.1	1090.15	977.469	868.429	797.548	693.436	592.113	482.295	383.915	279.066	171.535	65.3788
65.4	1091.42	979.533	870.956	798.186	694.452	593.202	484.245	385.693	281.129	173.828	68.0578
65.7	1092.68	981.613	873.535	798.729	695.447	594.278	486.184	387.469	283.2	176.156	70.8321
66	1093.91	983.696	876.158	799.178	696.402	595.327	488.096	389.223	285.264	178.512	73.6887
66.3	1095.09	985.766	878.804	799.535	697.292	596.328	489.958	390.937	287.301	180.881	76.605
66.6	1096.21	987.802	881.447	799.794	698.092	597.256	491.744	392.581	289.284	183.244	79.5473
66.8	1097.23	989.78	884.054	799.951	698.778	598.084	493.422	394.122	291.182	185.573	82.4728
67.1	1098.12	991.671	886.587	800	699.328	598.785	494.962	395.529	292.963	187.838	85.332
67.4	1098.85	993.446	889.011	799.938	699.723	599.341	496.336	396.777	294.599	190.004	88.0717
67.7	1099.43	995.073	891.287	799.762	699.952	599.738	497.522	397.845	296.063	192.037	90.6382
68	1099.81	996.514	893.375	799.468	700	599.962	498.498	398.715	297.331	193.904	92.9786
68.3	1100	997.734	895.232	799.058	699.859	600	499.247	399.372	298.378	195.572	95.0435
68.6	1099.98	998.708	896.82	798.531	699.522	599.846	499.751	399.803	299.18	197.008	96.7874
68.9	1099.75	999.417	898.108	797.889	698.984	599.498	500	400	299.722	198.186	98.173
69.2	1099.31	999.849	899.074	797.137	698.25	598.957	499.991	399.961	299.995	199.085	99.1763
69.5	1098.68	1000	899.705	796.279	697.328	598.23	499.726	399.692	300	199.692	99.7849
69.8	1097.87	999.874	900	795.318	696.227	597.327	499.212	399.203	299.743	199.997	100
70.1	1096.89	999.484	899.972	794.26	694.964	596.264	498.467	398.514	299.242	200	99.8381
70.4	1095.77	998.848	899.642	793.116	693.559	595.059	497.516	397.643	298.52	199.71	99.3273
70.7	1094.53	997.984	899.034	791.893	692.033	593.731	496.382	396.614	297.601	199.149	98.5018
71	1093.19	996.913	898.171	790.597	690.404	592.293	495.09	395.449	296.505	198.341	97.4002
71.3	1091.78	995.66	897.083	789.236	688.689	590.761	493.662	394.171	295.25	197.315	96.0628
71.6	1090.31	994.252	895.798	787.816	686.904	589.149	492.121	392.795	293.858	196.095	94.5287
71.9	1088.81	992.709	894.344	786.339	685.065	587.47	490.489	391.334	292.349	194.703	92.8343
72.2	1087.28	991.053	892.75	784.807	683.187	585.742	488.787	389.796	290.743	193.16	91.0153
72.5	1085.75	989.304	891.042	783.223	681.282	583.981	487.033	388.197	289.059	191.492	89.1052
72.8	1084.24	987.485	889.246	781.592	679.362	582.199	485.244	386.553	287.313	189.726	87.1338
73.1	1082.76	985.611	887.382	779.919	677.443	580.406	483.435	384.877	285.518	187.887	85.1267
73.4	1081.34	983.695	885.472	778.208	675.535	578.612	481.612	383.177	283.681	186	83.1043
73.7	1079.97	981.75	883.529	776.462	673.645	576.824	479.777	381.455	281.808	184.082	81.0782
74	1078.66	979.785	881.565	774.683	671.779	575.048	477.927	379.712	279.904	182.144	79.0539
74.3	1077.4	977.806	879.587	772.873	669.941	573.293	476.062	377.942	277.974	180.193	77.0334
74.6	1076.18	975.816	877.602	771.034	668.14	571.564	474.178	376.146	276.024	178.236	75.0182
74.9	1075.01	973.817	875.614	769.168	666.382	569.867	472.272	374.324	274.058	176.279	73.0102
75.2	1073.89	971.817	873.63	767.281	664.672	568.207	470.342	372.477	272.079	174.332	71.012
75.5	1072.81	969.82	871.657	765.377	663.018	566.585	468.391	370.609	270.091	172.403	69.0287
75.8	1071.77	967.832	869.705	763.466	661.423	565.006	466.422	368.722	268.096	170.505	67.0685
76.1	1070.79	965.857	867.778	761.55	659.888	563.472	464.438	366.814	266.098	168.641	65.1371
76.4	1069.84	963.899	865.88	759.635	658.409	561.988	462.439	364.878	264.098	166.808	63.2377
76.7	1068.92	961.965	864.015	757.724	656.984	560.556	460.427	362.909	262.103	165.004	61.3748
77	1068.04	960.06	862.189	755.82	655.613	559.182	458.407	360.909	260.118	163.231	59.5542
77.3	1067.19	958.186	860.409	753.928	654.298	557.867	456.384	358.882	258.152	161.494	57.7813
77.6	1066.4	956.348	858.675	752.052	653.039	556.61	454.362	356.839	256.206	159.802	56.0595
77.9	1065.64	954.555	856.99	750.197	651.838	555.409	452.347	354.786	254.285	158.159	54.389
78.2	1064.93	952.809	855.353	748.366	650.692	554.26	450.347	352.729	252.392	156.566	52.7673
78.5	1064.25	951.111	853.765	746.566	649.596	553.16	448.365	350.67	250.531	155.023	51.1915
78.8	1063.6	949.459	852.225	744.799	648.547	552.108	446.41	348.617	248.708	153.53	49.6609
79.1	1062.97	947.851	850.733	743.069	647.539	551.101	444.487	346.576	246.926	152.086	48.1751
79.4	1062.38	946.285	849.292	741.379	646.572	550.135	442.603	344.559	245.19	150.689	46.7334
79.7	1061.82	944.762	847.9	739.73	645.643	549.207	440.765	342.573	243.501	149.341	45.336
80	1061.28	943.284	846.556	738.121	644.747	548.312	438.977	340.626	241.859	148.042	43.982
80.3	1060.77	941.85	845.256	736.554	643.879	547.441	437.243	338.725	240.265	146.791	42.6696
80.6	1060.27	940.46	843.998	735.029	643.032	546.588	435.567	336.878	238.717	145.585	41.3949
80.9	1059.78	939.11	842.78	733.547	642.198	545.749	433.955	335.091	237.217	144.417	40.154
81.2	1059.3	937.799	841.598	732.105	641.375	544.922	432.408	333.372	235.765	143.284	38.9433
81.5	1058.82	936.527	840.453	730.703	640.559	544.104	430.928	331.724	234.365	142.182	37.7597
81.8	1058.34	935.297	839.341	729.34	639.751	543.295	429.513	330.15	233.016	141.107	36.6013
82.1	1057.85	934.111	838.261	728.016	638.953	542.497	428.164	328.652	231.72	140.059	35.4658
82.4	1057.36	932.97	837.209	726.736	638.168	541.71	426.881	327.231	230.478	139.035	34.3504
82.7	1056.84	931.874	836.186	725.501	637.394	540.939	425.662	325.886	229.289	138.032	33.2528
83	1056.32	930.822	835.189	724.314	636.633	540.184	424.507	324.614	228.153	137.049	32.1717
83.3	1055.77	929.813	834.218	723.178	635.885	539.446	423.412	323.413	227.07	136.086	31.1074
83.6	1055.21	928.844	833.275	722.094	635.149	538.727	422.374	322.282	226.038	135.144	30.0616
83.9	1054.63	927.914	832.359	721.063	634.426	538.024	421.389	321.217	225.056	134.226	29.0371
84.2	1054.05	927.02	831.472	720.084	633.715	537.337	420.453	320.217	224.121	133.331	28.0352
84.5	1053.45	926.163	830.609	719.156	633.011	536.663	419.562	319.275	223.229	132.456	27.0549
84.8	1052.84	925.34	829.769	718.278	632.312	536	418.713	318.387	222.377	131.601	26.0946
85.1	1052.2	924.547	828.947	717.449	631.613	535.343	417.903	317.547	221.562	130.763	25.1532
85.4	1051.54	923.782	828.14	716.665	630.912	534.689	417.13	316.752	220.781	129.942	24.2297
85.7	1050.86	923.042	827.347	715.925	630.207	534.034	416.393	315.999	220.032	129.137	23.3241
86	1050.16	922.326	826.566	715.223	629.499	533.376	415.691	315.282	219.313	128.349	22.4369
86.3	1049.43	921.637	825.798	714.557	628.788	532.716	415.02	314.598	218.623	127.574	21.5679
86.6	1048.67	920.976	825.042	713.923	628.076	532.053	414.378	313.942	217.961	126.813	20.7157
86.9	1047.88	920.342	824.296	713.319	627.366	531.39	413.764	313.311	217.324	126.064	19.8772
87.2	1047.06	919.73	823.561	712.743	626.657	530.73	413.176	312.703	216.711	125.326	19.0491
87.5	1046.22	919.136	822.837	712.192	625.952	530.074	412.613	312.12	216.121	124.597	18.2295
87.8	1045.36	918.56	822.123	711.665	625.25	529.424	412.074	311.558	215.553	123.877	17.4178
88.1	1044.48	918	821.42	711.159	624.554	528.78	411.56	311.017	215.007	123.167	16.6137
88.4	1043.6	917.456	820.73	710.672	623.865	528.144	411.068	310.494	214.482	122.467	15.8175
88.7	1042.7	916.927	820.052	710.202	623.185	527.516	410.597	309.989	213.978	121.777	15.0293
89	1041.8	916.412	819.387	709.749	622.51	526.896	410.144	309.499	213.493	121.096	14.2486
89.3	1040.9	915.91	818.735	709.31	621.839	526.286	409.708	309.025	213.025	120.424	13.4752
89.6	1040.02	915.421	818.096	708.885	621.174	525.685	409.288	308.566	212.572	119.762	12.7095
89.9	1039.14	914.947	817.468	708.47	620.517	525.093	408.882	308.122	212.134	119.111	11.9528
90.2	1038.28	914.487	816.851	708.066	619.865	524.511	408.49	307.692	211.71	118.471	11.2058
90.5	1037.42	914.043	816.244	707.668	619.22	523.937	408.111	307.275	211.298	117.843	10.4689
90.8	1036.58	913.612	815.646	707.278	618.581	523.371	407.744	306.87	210.898	117.225	9.7413
91.1	1035.75	913.193	815.058	706.894	617.949	522.814	407.39	306.479	210.509	116.618	9.0215
91.4	1034.93	912.784	814.478	706.514	617.324	522.264	407.046	306.099	210.129	116.021	8.3076
91.7	1034.11	912.383	813.904	706.137	616.705	521.719	406.711	305.733	209.755	115.431	7.596
92	1033.31	911.988	813.336	705.767	616.094	521.181	406.385	305.375	209.389	114.848	6.8884
92.3	1032.52	911.599	812.774	705.401	615.492	520.651	406.068	305.028	209.029	114.273	6.1841
92.6	1031.73	911.216	812.219	705.04	614.9	520.129	405.761	304.692	208.678	113.705	5.4832
92.9	1030.96	910.839	811.669	704.685	614.317	519.616	405.465	304.366	208.334	113.146	4.7857
93.2	1030.21	910.47	811.127	704.334	613.743	519.11	405.179	304.051	207.998	112.595	4.0917
93.5	1029.46	910.107	810.59	703.988	613.178	518.612	404.904	303.748	207.67	112.051	3.4012
93.8	1028.72	909.751	810.059	703.647	612.621	518.122	404.639	303.455	207.35	111.516	2.7141
94.1	1028	909.402	809.535	703.311	612.073	517.64	404.384	303.173	207.038	110.988	2.0305
94.4	1027.28	909.059	809.016	702.98	611.534	517.166	404.139	302.901	206.733	110.468	1.3503
94.7	1026.58	908.722	808.504	702.654	611.004	516.699	403.904	302.64	206.436	109.956	0.6735
95	1025.89	908.392	807.998	702.333	610.483	516.24	403.679	302.39	206.147	109.452	0
